# Supplementary material for: Iodido(1,10-phenanthroline-κ2 N,N′)(piperine-1-carbodithioato-κ2 S,S′)copper(II)
Source: Acta Crystallogr Sect E Struct Rep Online. 2008 Sep 6;64(Pt 10):m1249. doi: 10.1107/S1600536808028213 (PMC2959432; doi:10.1107/S1600536808028213)
Supplement: Supplementary file 2 [file e-64-m1249-Isup2.hkl]

# 
# h,k,l, Fc-squared, Fo-squared, sigma(Fo-squared) and status flag 
# 
data_I
_shelx_title ' A in P21/c' 
_shelx_refln_list_code          4 
_shelx_F_calc_maximum      339.62 
_exptl_crystal_F_000      1044.00 
_reflns_d_resolution_high  0.7699 
 
loop_ 
 _symmetry_equiv_pos_as_xyz 
 'x, y, z' 
 '-x, y+1/2, -z+1/2' 
 '-x, -y, -z' 
 'x, -y-1/2, z-1/2' 
 
_cell_length_a     6.4080 
_cell_length_b    17.1070 
_cell_length_c    18.4000 
_cell_angle_alpha  90.000 
_cell_angle_beta  108.424 
_cell_angle_gamma  90.000 
 
_shelx_F_squared_multiplier     1.000 
 
loop_ 
 _refln_index_h 
 _refln_index_k 
 _refln_index_l 
 _refln_F_squared_calc 
 _refln_F_squared_meas 
 _refln_F_squared_sigma 
 _refln_observed_status 
   1   0   0    37414.34    46128.74    746.96 o 
   2   0   0    20466.88    19952.20    528.59 o 
   3   0   0     6061.29     7033.34    291.40 o 
   4   0   0    16459.04    21303.99    412.99 o 
   5   0   0      349.58      407.62     92.00 o 
   6   0   0      221.86      195.70    112.13 o 
   7   0   0      429.95      277.18     59.20 o 
   1   1   0    17078.29    15920.53    187.93 o 
   2   1   0      888.44      839.24     98.48 o 
   3   1   0     4295.84     4591.51    448.81 o 
   4   1   0    13842.62    17704.81    492.94 o 
   5   1   0     8886.28    11230.65    387.81 o 
   6   1   0      195.18      249.44    112.82 o 
   7   1   0      240.13      170.88     70.34 o 
   0   2   0    26266.52    27618.63    525.46 o 
   1   2   0     2743.27     3252.61     81.04 o 
   2   2   0     8388.10     8198.45    406.72 o 
   3   2   0     1591.29     1404.60     90.33 o 
   4   2   0     5003.09     5317.23    198.31 o 
   5   2   0     1932.29     2431.03    202.34 o 
   6   2   0      434.25      447.00     87.32 o 
   7   2   0      397.41      313.08    119.02 o 
   1   3   0      801.90      810.52     36.53 o 
   2   3   0       46.03       41.28     10.05 o 
   3   3   0     8876.14     8092.77    330.11 o 
   4   3   0       29.85       30.71     16.89 o 
   5   3   0       27.06       45.59     60.59 o 
   6   3   0     1270.33     1113.12    210.27 o 
   7   3   0      182.61      170.63     96.80 o 
   0   4   0    16812.32    16345.23    563.40 o 
   1   4   0     4984.00     4929.20    136.59 o 
   2   4   0    19445.17    19015.32    356.15 o 
   3   4   0      285.28      379.87     25.35 o 
   4   4   0     2039.96     1945.63     52.50 o 
   5   4   0     1667.36     1679.80    153.56 o 
   6   4   0     1007.08      927.04    142.85 o 
   7   4   0       60.65      135.11     93.32 o 
   1   5   0      212.73      260.13     24.35 o 
   2   5   0     5100.08     5108.47    154.85 o 
   3   5   0    10612.99    10248.90    255.02 o 
   4   5   0      384.51      280.73     34.59 o 
   5   5   0        7.22       40.97     24.93 o 
   6   5   0     1734.95      839.10    405.32 o 
   7   5   0      580.40      218.68    139.98 o 
   0   6   0      171.27      165.56     47.16 o 
   1   6   0     8393.12     8498.32    176.53 o 
   2   6   0    17163.42    18255.62    470.14 o 
   3   6   0       93.82       81.17     17.19 o 
   4   6   0       21.22       23.31     25.50 o 
   5   6   0      168.47      187.53     57.41 o 
   6   6   0       21.12       48.27     20.44 o 
   7   6   0      169.21       96.80     77.30 o 
   1   7   0     1622.33     1627.45     75.48 o 
   2   7   0     3174.47     3272.03    172.59 o 
   3   7   0        2.21       17.30     19.03 o 
   4   7   0       43.61       51.12     27.88 o 
   5   7   0      125.38      116.68     36.83 o 
   6   7   0      249.17      194.08     72.78 o 
   7   7   0        1.72      109.34     87.05 o 
   0   8   0     1425.93     1260.10    118.79 o 
   1   8   0     4986.99     5212.23    159.95 o 
   2   8   0      899.50      790.07     43.65 o 
   3   8   0      219.18      193.72     31.93 o 
   4   8   0      896.75      841.01    100.57 o 
   5   8   0      149.53      103.04     35.53 o 
   6   8   0      352.18      244.78     59.33 o 
   7   8   0        0.96       33.43     77.30 o 
   1   9   0      393.21      425.45     39.12 o 
   2   9   0     3879.32     3999.93    133.21 o 
   3   9   0     1845.62     2059.93     94.43 o 
   4   9   0      145.13       99.70     39.12 o 
   5   9   0      230.69      228.89     48.76 o 
   6   9   0      382.09      242.93     86.35 o 
   7   9   0      384.70      295.29    105.16 o 
   0  10   0      320.26      389.34     72.26 o 
   1  10   0     2489.95     2246.02    113.45 o 
   2  10   0     3919.87     3689.73    115.47 o 
   3  10   0     2215.99     2173.15    205.29 o 
   4  10   0       74.03      112.87     36.81 o 
   5  10   0      163.69       98.49     34.44 o 
   6  10   0       46.78       19.20     21.96 o 
   1  11   0      624.20      489.50     52.76 o 
   2  11   0     1971.78     1858.84     81.88 o 
   3  11   0     3162.01     3123.12    307.55 o 
   4  11   0      326.57      301.62     72.54 o 
   5  11   0      361.27      319.15    141.03 o 
   6  11   0      194.56      123.10    127.10 o 
   0  12   0     9898.97     9256.52    640.72 o 
   1  12   0       11.94       54.87     29.36 o 
   2  12   0     4464.56     4701.83    240.29 o 
   3  12   0        3.77        5.36     33.26 o 
   4  12   0     3102.84     2633.27    135.18 o 
   5  12   0       37.49       41.69     89.84 o 
   6  12   0      123.50       51.53     50.49 o 
   1  13   0     7481.43     7114.50    475.37 o 
   2  13   0        6.33       33.50     33.67 o 
   3  13   0     1441.13     1334.24    104.03 o 
   4  13   0      879.25      716.97    123.03 o 
   5  13   0      944.97      763.56    141.57 o 
   6  13   0       74.85      111.10     50.25 o 
   0  14   0     5211.92     4899.33    247.00 o 
   1  14   0      380.87      412.43     59.91 o 
   2  14   0      582.03      592.46     69.96 o 
   3  14   0      775.85      930.19    126.13 o 
   4  14   0     1773.83     1795.63    166.80 o 
   5  14   0      442.31      807.61    141.45 o 
   6  14   0      274.40      290.29     90.13 o 
   1  15   0     2564.85     2603.98    111.22 o 
   2  15   0      176.68      179.82     35.31 o 
   3  15   0      452.43      466.20     78.52 o 
   4  15   0      597.81      384.61    111.25 o 
   5  15   0      446.06      527.62    107.36 o 
   0  16   0     2774.50     3282.81    390.70 o 
   1  16   0        2.63       79.32     54.08 o 
   2  16   0     2144.20     2339.98    167.83 o 
   3  16   0      115.61      178.98     45.44 o 
   4  16   0      348.20      353.29     96.56 o 
   5  16   0       51.68       88.82     76.96 o 
   1  17   0      481.22      492.36     67.22 o 
   2  17   0      942.76     1000.69     86.94 o 
   3  17   0      422.26      573.13     64.33 o 
   4  17   0      319.44      187.78     83.52 o 
   5  17   0      263.89      229.78     77.12 o 
   0  18   0      234.94      155.55     86.36 o 
   1  18   0       11.93      118.44     61.51 o 
   2  18   0     1532.39     1883.26    121.99 o 
   3  18   0       57.37       66.99     35.30 o 
   4  18   0       32.79      117.48     65.98 o 
   1  19   0        0.63       80.44     36.55 o 
   2  19   0      288.39      364.55     68.35 o 
   3  19   0      166.06      146.05     52.96 o 
   4  19   0        0.72       89.46     56.18 o 
   0  20   0      103.24       92.63    111.43 o 
   1  20   0       34.38      158.34     43.81 o 
   2  20   0       99.54       96.56     45.65 o 
   3  20   0       25.07      100.38     68.47 o 
   1  21   0      148.16      133.84     49.72 o 
   2  21   0       20.20       46.64     32.52 o 
   0  22   0      244.08      336.45     78.63 o 
   1  22   0      146.91      165.47     56.91 o 
  -7   1   1        3.62       42.82     26.25 o 
  -6   1   1      891.94     1001.07    181.29 o 
  -5   1   1     2230.24     2236.71    134.70 o 
  -4   1   1      948.51     1077.40     70.30 o 
  -3   1   1     1081.68     1032.05    101.75 o 
  -2   1   1      398.16      457.80     57.51 o 
  -1   1   1     5587.42     6420.48    177.47 o 
   1   1   1     5490.22     5877.44    503.52 o 
   2   1   1      455.22      471.30     27.79 o 
   3   1   1        0.09       18.93     14.68 o 
   4   1   1      552.83      520.75     74.71 o 
   5   1   1      189.94      147.11     32.87 o 
   6   1   1      209.77      158.82     56.11 o 
   7   1   1       26.61       88.45     75.91 o 
  -7   2   1      398.97      380.03    127.45 o 
  -6   2   1       48.85       42.66     44.44 o 
  -5   2   1       20.25       67.58     20.18 o 
  -4   2   1     3421.64     3820.75    150.58 o 
  -3   2   1     9335.48    11825.08    262.17 o 
  -2   2   1     3400.58     3924.41    122.28 o 
  -1   2   1     1115.44     1166.80     40.71 o 
   0   2   1      499.70      488.67     16.53 o 
   1   2   1    10253.90     9568.00    145.20 o 
   2   2   1     7896.53     7747.85    381.65 o 
   3   2   1     2989.08     2881.65    190.63 o 
   4   2   1     1482.30     1535.53    115.14 o 
   5   2   1     2711.05     3012.80    224.88 o 
   6   2   1     1831.44     1793.57    322.26 o 
   7   2   1      102.86      141.38     80.79 o 
  -7   3   1       20.36       53.55     38.30 o 
  -6   3   1     1804.66     2124.28    190.78 o 
  -5   3   1       57.54       56.94     20.81 o 
  -4   3   1     1268.69     1229.45    105.82 o 
  -3   3   1    11845.37    13366.90    288.78 o 
  -2   3   1    16088.25    18232.50    284.03 o 
  -1   3   1       89.26       81.67     17.40 o 
   0   3   1    13957.33    13355.60    183.59 o 
   1   3   1   115344.91   110460.34    348.22 o 
   2   3   1     3867.68     3750.08    406.02 o 
   3   3   1     4358.96     4141.99    146.78 o 
   4   3   1      631.76      698.07     61.59 o 
   5   3   1     3445.86     3286.49    198.97 o 
   6   3   1       71.07       23.54     29.35 o 
   7   3   1      292.77      147.64     94.72 o 
  -7   4   1     1381.76     1184.96    309.59 o 
  -6   4   1        3.62       40.31     15.84 o 
  -5   4   1      654.96      621.61     88.34 o 
  -4   4   1     2592.12     3075.70    144.51 o 
  -3   4   1    12682.73    14849.98    443.94 o 
  -2   4   1     2710.14     2948.33    107.15 o 
  -1   4   1     5327.75     5209.71    131.87 o 
   0   4   1    18179.87    17503.59    267.35 o 
   1   4   1    27225.65    28028.24    869.01 o 
   2   4   1    18048.49    17051.42    452.68 o 
   3   4   1     4068.54     4169.02    441.19 o 
   4   4   1     2693.65     2633.06    147.62 o 
   5   4   1      229.41      265.63     64.07 o 
   6   4   1     1442.48     1053.68    344.27 o 
   7   4   1        0.31       35.52     54.32 o 
  -7   5   1       15.36       87.05     73.13 o 
  -6   5   1     1185.00      913.24    138.73 o 
  -5   5   1      680.69      804.26    112.37 o 
  -4   5   1     7879.43     8605.53    427.17 o 
  -3   5   1     1798.90     1778.80     66.85 o 
  -2   5   1    12118.06    12684.08    473.71 o 
  -1   5   1      836.06      727.26     46.29 o 
   0   5   1    36725.11    36119.10    662.54 o 
   1   5   1    14902.22    15364.49    355.56 o 
   2   5   1      721.93      781.89     40.95 o 
   3   5   1     7874.73     8116.11    364.24 o 
   4   5   1       18.64       14.32     37.61 o 
   5   5   1     4973.78     4973.20    242.38 o 
   6   5   1      527.40      576.39    122.57 o 
   7   5   1      970.51      880.30    166.45 o 
  -7   6   1      297.22      170.63    114.22 o 
  -6   6   1        4.06       78.11     31.50 o 
  -5   6   1     2389.96     2555.28    122.70 o 
  -4   6   1      231.94      164.73     26.81 o 
  -3   6   1     2705.14     2686.04    123.24 o 
  -2   6   1     5223.72     5226.23    161.21 o 
  -1   6   1     2649.50     2535.20     77.88 o 
   0   6   1    14207.15    13713.25    259.59 o 
   1   6   1    13388.55    13659.11    349.95 o 
   2   6   1     1615.66     1739.59     94.58 o 
   3   6   1       15.87       35.84     16.61 o 
   4   6   1     4953.36     4822.18    328.13 o 
   5   6   1      183.21      240.62     59.74 o 
   6   6   1       45.27      107.57     51.91 o 
   7   6   1      228.84      305.74    128.14 o 
  -7   7   1      132.29       85.66     83.57 o 
  -6   7   1      548.10      408.14     75.78 o 
  -5   7   1      595.86      670.75     91.09 o 
  -4   7   1    12794.75    13857.80    445.02 o 
  -3   7   1      118.11       92.36     22.19 o 
  -2   7   1      393.93      383.76     36.20 o 
  -1   7   1    18947.82    18143.19    379.72 o 
   0   7   1    17933.85    17156.51    342.28 o 
   1   7   1     3444.18     3592.26    118.81 o 
   2   7   1      337.46      329.81     67.54 o 
   3   7   1     8012.55     7984.33    221.25 o 
   4   7   1      581.12      518.20     68.09 o 
   5   7   1     3841.15     3822.36    161.77 o 
   6   7   1      129.41      105.36     31.49 o 
   7   7   1       78.70       33.43     70.34 o 
  -7   8   1       41.70      245.15    109.34 o 
  -6   8   1     1142.47     1082.32    129.83 o 
  -5   8   1     4016.85     4281.75    253.63 o 
  -4   8   1     1102.23     1113.85    108.08 o 
  -3   8   1     8172.92     8477.90    247.79 o 
  -2   8   1     7829.79     7560.81    209.22 o 
  -1   8   1    10722.67    10290.45    257.95 o 
   0   8   1    12564.27    12598.63    246.90 o 
   1   8   1    22015.63    23403.76    378.16 o 
   2   8   1      469.04      481.23     66.14 o 
   3   8   1      900.45      724.67     65.90 o 
   4   8   1     6509.25     6761.99    291.46 o 
   5   8   1      169.87      111.85     44.96 o 
   6   8   1      457.15      302.88     74.97 o 
   7   8   1      225.54      212.41    117.00 o 
  -7   9   1       14.47       39.36     48.01 o 
  -6   9   1     2429.90     2196.08    214.68 o 
  -5   9   1        6.56       20.60     20.54 o 
  -4   9   1     4828.66     4996.15    220.90 o 
  -3   9   1      980.39      929.53     51.61 o 
  -2   9   1     2079.92     2141.71     73.40 o 
  -1   9   1    17574.54    18438.73    538.61 o 
   0   9   1     4437.49     4423.51    135.61 o 
   1   9   1    18298.99    18856.40    390.56 o 
   2   9   1      628.25      488.49     50.03 o 
   3   9   1    13669.20    15278.37    456.14 o 
   4   9   1     1324.58     1382.33    150.43 o 
   5   9   1     2798.30     2772.79    166.19 o 
   6   9   1       52.45      128.68     56.61 o 
   7   9   1      208.19      121.88     92.63 o 
  -7  10   1      322.59      181.96     78.82 o 
  -6  10   1       17.24       84.17     55.02 o 
  -5  10   1     1430.04     1368.74    145.86 o 
  -4  10   1      165.04       81.21     36.58 o 
  -3  10   1     2684.01     2613.35    110.46 o 
  -2  10   1     2177.44     2050.77     94.48 o 
  -1  10   1     5989.98     6073.95    183.61 o 
   0  10   1     1266.37     1103.75     69.70 o 
   1  10   1       14.75       43.12     29.96 o 
   2  10   1     5376.74     5296.68    259.27 o 
   3  10   1       76.45       10.14     30.79 o 
   4  10   1      769.91      668.36     70.16 o 
   5  10   1      335.86      259.61     78.50 o 
   6  10   1      772.99      549.40    120.96 o 
  -6  11   1      732.49      630.25    122.95 o 
  -5  11   1      184.89      125.93     41.75 o 
  -4  11   1      173.18      220.81     78.13 o 
  -3  11   1     1315.39     1301.02     61.19 o 
  -2  11   1     8838.84     8809.28    393.76 o 
  -1  11   1      743.21      781.95     54.60 o 
   0  11   1       36.30       41.13     18.99 o 
   1  11   1     3740.44     3220.71    173.99 o 
   2  11   1      392.36      309.44     44.41 o 
   3  11   1     3457.01     3428.47    359.84 o 
   4  11   1       39.91       18.14     31.71 o 
   5  11   1      380.46      431.44    114.96 o 
   6  11   1      285.45      236.67     96.11 o 
  -6  12   1      295.56      365.34    125.71 o 
  -5  12   1        2.46       83.43     31.06 o 
  -4  12   1       54.50       56.59     31.25 o 
  -3  12   1       19.25       72.98     27.80 o 
  -2  12   1      107.21      113.46     25.00 o 
  -1  12   1      567.43      572.81     47.81 o 
   0  12   1      580.91      406.78     46.26 o 
   1  12   1       67.47       49.20     32.90 o 
   2  12   1     5582.53     5587.71    197.16 o 
   3  12   1     1642.08     1757.69    128.34 o 
   4  12   1        1.14       74.56     37.14 o 
   5  12   1      196.08      172.96     58.57 o 
   6  12   1      142.86      136.61     74.17 o 
  -6  13   1      154.72      184.26     70.79 o 
  -5  13   1       11.02       63.08     42.59 o 
  -4  13   1       31.54       91.51     37.32 o 
  -3  13   1     2010.20     2133.47    115.80 o 
  -2  13   1     4135.32     4312.44    147.56 o 
  -1  13   1      200.16      187.20     37.14 o 
   0  13   1        4.09        8.63     30.22 o 
   1  13   1      943.03      871.69     77.26 o 
   2  13   1      247.77      267.15     53.68 o 
   3  13   1      922.48      857.94     84.65 o 
   4  13   1       16.76      123.10     78.00 o 
   5  13   1       57.85      108.31     53.28 o 
   6  13   1       55.90       63.25     41.11 o 
  -6  14   1       53.88       33.99     52.94 o 
  -5  14   1       86.54       33.51     42.83 o 
  -4  14   1       84.05       64.97     44.63 o 
  -3  14   1      190.78      184.24     44.73 o 
  -2  14   1        1.34       33.54     29.25 o 
  -1  14   1       33.38       46.07     32.65 o 
   0  14   1      206.29      187.65     45.31 o 
   1  14   1       20.34        8.50     26.71 o 
   2  14   1       31.96       83.81     31.82 o 
   3  14   1      128.02      129.92     47.45 o 
   4  14   1        0.24       48.72     46.66 o 
   5  14   1        3.21       50.54     84.27 o 
   6  14   1       18.13       78.00     64.07 o 
  -5  15   1        4.92       41.90     55.48 o 
  -4  15   1       36.13        9.23     38.47 o 
  -3  15   1      396.43      385.14     54.98 o 
  -2  15   1      225.59      230.63     45.54 o 
  -1  15   1      613.76      673.20     85.28 o 
   0  15   1       11.06       51.05     38.00 o 
   1  15   1       97.11      158.09     47.04 o 
   2  15   1        4.29       77.55     27.11 o 
   3  15   1      173.07      239.29     85.78 o 
   4  15   1        0.45       13.11     88.10 o 
   5  15   1       27.92      102.68     80.09 o 
  -5  16   1        1.75       52.64     58.01 o 
  -4  16   1       86.08       96.43     69.18 o 
  -3  16   1      112.73      159.13     43.43 o 
  -2  16   1      525.11      466.85     58.07 o 
  -1  16   1       94.93      136.73     49.62 o 
   0  16   1      233.31      238.74     48.05 o 
   1  16   1       26.63       59.52     34.76 o 
   2  16   1     2194.99     2571.62    174.61 o 
   3  16   1     1093.78     1298.38    103.32 o 
   4  16   1        8.43      123.00     79.02 o 
   5  16   1       17.54       37.52     52.23 o 
  -5  17   1        4.45       39.90     33.98 o 
  -4  17   1       20.30       99.22     59.16 o 
  -3  17   1      531.53      545.66     66.39 o 
  -2  17   1      392.57      604.38     83.16 o 
  -1  17   1       19.19       23.13     18.17 o 
   0  17   1       20.73       54.25     33.47 o 
   1  17   1      561.38      714.88    106.35 o 
   2  17   1        1.87       -2.28     35.30 o 
   3  17   1      157.40      107.67     69.95 o 
   4  17   1       20.24      -11.58     68.60 o 
  -4  18   1      170.34      137.41     73.89 o 
  -3  18   1      332.00      354.71     63.64 o 
  -2  18   1      655.66      689.75     83.61 o 
  -1  18   1     1073.73     1255.75     90.30 o 
   0  18   1        1.07       40.59     27.59 o 
   1  18   1        3.35       49.85     41.00 o 
   2  18   1      255.85      348.61     58.37 o 
   3  18   1       97.93      195.87     77.62 o 
   4  18   1        0.10       65.06     58.77 o 
  -4  19   1      104.77      158.47     71.58 o 
  -3  19   1        0.15       73.58     38.54 o 
  -2  19   1        1.10       70.25     36.26 o 
  -1  19   1      340.59      414.28     64.10 o 
   0  19   1       82.17      136.84     45.45 o 
   1  19   1      124.88      152.89     48.55 o 
   2  19   1        0.87       47.95     71.07 o 
   3  19   1      299.01      355.10     96.98 o 
  -3  20   1      208.20      242.86     61.69 o 
  -2  20   1      175.96      147.86     53.68 o 
  -1  20   1      672.89      713.66     90.78 o 
   0  20   1      322.32      374.66     72.67 o 
   1  20   1      735.78      859.28    121.43 o 
   2  20   1       23.68      101.99     42.12 o 
   3  20   1        0.93       87.06     83.22 o 
  -2  21   1        9.70       60.71     44.60 o 
  -1  21   1      346.42      471.46     72.47 o 
   0  21   1      505.16      607.10     81.36 o 
   1  21   1       38.80       54.93     36.14 o 
   2  21   1       37.45      107.21     46.01 o 
  -1  22   1      115.27      181.30     50.97 o 
   0  22   1      417.97      584.81    115.10 o 
  -8   0   2      486.92      288.32    167.84 o 
  -7   0   2      561.34      341.95    146.95 o 
  -6   0   2       41.01        0.70     43.88 o 
  -5   0   2    20634.22    28733.94   1293.28 o 
  -4   0   2     5595.53     6858.80    327.32 o 
  -3   0   2    10255.56    13074.58    348.71 o 
  -2   0   2     5868.90     6801.06    241.03 o 
  -1   0   2    19200.59    23927.36    813.79 o 
   0   0   2      147.50      127.94     12.86 o 
   1   0   2    36693.16    38011.70   1527.98 o 
   2   0   2     7693.53     8720.08    266.74 o 
   3   0   2     7805.46     8897.67    366.33 o 
   4   0   2    13650.19    16958.92    856.62 o 
   5   0   2     8258.02    10795.46    869.85 o 
   6   0   2     2431.06     2082.34    516.06 o 
  -8   1   2        0.66       49.78     55.12 o 
  -7   1   2      164.47      108.65     64.06 o 
  -6   1   2     1987.91     2103.60    357.32 o 
  -5   1   2      757.99      818.73     91.09 o 
  -4   1   2     4893.28     5829.27    185.45 o 
  -3   1   2      160.95      231.06     30.15 o 
  -2   1   2    31851.78    38814.20    468.54 o 
  -1   1   2     5629.16     6210.55    164.81 o 
   0   1   2    27359.65    25882.47    440.39 o 
   1   1   2      173.75      168.86     13.28 o 
   2   1   2     5709.27     6294.39    373.77 o 
   3   1   2    10875.66    11002.39   1171.41 o 
   4   1   2     6772.71     6943.13   1025.85 o 
   5   1   2      267.13      270.18     50.69 o 
   6   1   2       10.92       50.00     22.29 o 
  -8   2   2      375.61      297.38    131.63 o 
  -7   2   2      207.18      120.18     49.37 o 
  -6   2   2      375.49      371.50     69.71 o 
  -5   2   2     2936.59     3831.85    155.11 o 
  -4   2   2      831.11      960.31    123.57 o 
  -3   2   2    11992.90    15429.63    290.04 o 
  -2   2   2        5.15       24.19     12.96 o 
  -1   2   2    60977.62    66459.23   1888.04 o 
   0   2   2     7774.49     7274.80    151.60 o 
   1   2   2    23351.80    22482.19    307.40 o 
   2   2   2     6340.82     6519.72    327.67 o 
   3   2   2     3633.66     3773.30    135.30 o 
   4   2   2     1901.95     1796.79     83.87 o 
   5   2   2      513.67      337.77    107.25 o 
   6   2   2     1334.00     1097.64    250.38 o 
   7   2   2       17.77       62.68     34.13 o 
  -7   3   2      707.04      667.21    170.19 o 
  -6   3   2     1064.59     1110.43    130.71 o 
  -5   3   2     3215.30     4088.09    182.45 o 
  -4   3   2     1112.44     1215.20     60.51 o 
  -3   3   2     3218.93     3818.12    232.91 o 
  -2   3   2     8840.50     9642.09    316.95 o 
  -1   3   2       81.44       88.23     15.87 o 
   0   3   2      969.64      964.21     32.75 o 
   1   3   2    32953.98    32076.29    432.88 o 
   2   3   2     5854.70     5862.32    417.17 o 
   3   3   2     3361.60     3506.56    141.38 o 
   4   3   2      876.09      766.93    111.71 o 
   5   3   2      645.73      637.89    125.20 o 
   6   3   2      471.26      361.00     91.12 o 
   7   3   2       40.43      185.95     73.13 o 
  -7   4   2      593.14      606.70     93.64 o 
  -6   4   2      778.73      830.99     91.46 o 
  -5   4   2      303.35      286.02     34.92 o 
  -4   4   2     2112.21     2354.99    117.71 o 
  -3   4   2    28865.64    34157.25    585.80 o 
  -2   4   2     2282.77     2382.28     89.14 o 
  -1   4   2     8528.96     8793.42    145.53 o 
   0   4   2    12347.18    11882.18    172.05 o 
   1   4   2    64421.37    67215.63   1117.00 o 
   2   4   2      674.51      783.84     56.61 o 
   3   4   2     3035.98     2691.97    120.17 o 
   4   4   2      236.42      235.40    115.61 o 
   5   4   2        8.16       38.03     25.31 o 
   6   4   2     2476.49     2032.20    255.59 o 
   7   4   2      181.71      104.47     78.70 o 
  -7   5   2      383.61      312.73    106.03 o 
  -6   5   2      245.71      209.39     39.28 o 
  -5   5   2      249.20      227.57     47.97 o 
  -4   5   2     2665.74     3036.53    132.81 o 
  -3   5   2       45.21       76.00     23.74 o 
  -2   5   2    15500.88    15066.01    311.89 o 
  -1   5   2     1339.40     1177.60     52.32 o 
   0   5   2     2971.76     2866.85    104.85 o 
   1   5   2    22689.19    22609.68    432.84 o 
   2   5   2    26868.65    27391.33    411.06 o 
   3   5   2      533.10      510.48    147.30 o 
   4   5   2        6.17       35.38     38.15 o 
   5   5   2     1239.19     1182.89    142.07 o 
   6   5   2      726.20      737.53    155.31 o 
   7   5   2        0.30       80.09     75.91 o 
  -7   6   2      364.21      208.23     82.18 o 
  -6   6   2      542.44      478.39     71.20 o 
  -5   6   2       31.16      127.39     39.90 o 
  -4   6   2       98.87       86.60     21.44 o 
  -3   6   2     2876.55     2813.88    391.93 o 
  -2   6   2     1596.29     1493.39     76.17 o 
  -1   6   2       14.38       11.96     18.44 o 
   0   6   2     1042.57      841.85     45.44 o 
   1   6   2     4501.49     4887.71    122.65 o 
   2   6   2      920.83      981.14     51.80 o 
   3   6   2     3453.12     3435.23    161.43 o 
   4   6   2     1621.55     1524.06    154.93 o 
   5   6   2      245.08      241.31    140.68 o 
   6   6   2      445.21      532.03     87.22 o 
   7   6   2       68.18      231.91     92.63 o 
  -7   7   2       33.81       36.08     33.62 o 
  -6   7   2      412.31      338.51     68.22 o 
  -5   7   2        9.11        8.90     21.59 o 
  -4   7   2        0.59       51.07     23.12 o 
  -3   7   2      310.80      326.29     49.78 o 
  -2   7   2      230.58      253.92     32.51 o 
  -1   7   2       39.65       48.09     18.52 o 
   0   7   2       30.54       41.03     17.21 o 
   1   7   2     2584.82     2624.85    100.78 o 
   2   7   2     4489.45     4724.20    147.49 o 
   3   7   2      222.96      164.34     30.99 o 
   4   7   2      418.57      497.94     79.86 o 
   5   7   2       15.49       69.88     41.97 o 
   6   7   2      372.06      277.01    155.31 o 
   7   7   2      157.48      223.56     97.50 o 
  -7   8   2      126.68      135.26     64.35 o 
  -6   8   2      206.31      144.80     36.11 o 
  -5   8   2      163.68      155.52     50.75 o 
  -4   8   2     1240.54     1111.76     73.36 o 
  -3   8   2     4466.34     4760.63    226.78 o 
  -2   8   2       60.00       56.64     21.32 o 
  -1   8   2     1088.50     1016.95     43.61 o 
   0   8   2      181.34      136.47     23.05 o 
   1   8   2     1901.15     1589.92    101.82 o 
   2   8   2     1213.34     1236.23     74.68 o 
   3   8   2      447.99      414.89     50.54 o 
   4   8   2      565.72      526.72     72.93 o 
   5   8   2        7.69        2.95     37.72 o 
   6   8   2      234.54      284.61     69.87 o 
   7   8   2       53.73       61.29     70.34 o 
  -7   9   2      371.03      288.93     73.11 o 
  -6   9   2       90.67       25.22     32.79 o 
  -5   9   2        0.41       62.83     28.27 o 
  -4   9   2      143.83       98.68     36.49 o 
  -3   9   2      101.87       67.05     19.69 o 
  -2   9   2     2584.35     2615.78     68.84 o 
  -1   9   2     1007.57      914.93     65.39 o 
   0   9   2     1458.51     1497.30     81.35 o 
   1   9   2     1525.83     1302.22     81.45 o 
   2   9   2    12825.08    12964.18    686.48 o 
   3   9   2     1456.01     1326.06     82.33 o 
   4   9   2        2.59       25.24     15.68 o 
   5   9   2      746.55      531.01     87.17 o 
   6   9   2      136.41      188.71     74.78 o 
  -7  10   2      512.20      250.60     80.90 o 
  -6  10   2      954.45      900.45    101.94 o 
  -5  10   2        2.95       46.89     37.67 o 
  -4  10   2        3.76       65.10     30.72 o 
  -3  10   2     4602.56     4552.62    142.89 o 
  -2  10   2     5330.40     5295.62    173.21 o 
  -1  10   2     1105.65     1019.41     58.00 o 
   0  10   2      241.66      189.13     29.21 o 
   1  10   2     1634.37     1442.86     69.68 o 
   2  10   2      528.05      528.00     84.73 o 
   3  10   2     1025.57      950.53     73.15 o 
   4  10   2      204.69      252.70     56.70 o 
   5  10   2       18.70       81.98     42.40 o 
   6  10   2      653.45      469.31    101.59 o 
  -7  11   2      188.29      145.56     65.46 o 
  -6  11   2       19.94       52.03     52.23 o 
  -5  11   2      141.45      162.22     46.94 o 
  -4  11   2      738.57      687.15     95.04 o 
  -3  11   2       90.08       97.62     26.04 o 
  -2  11   2     5560.41     5601.66    230.99 o 
  -1  11   2        4.66       32.13     18.66 o 
   0  11   2     3124.53     2790.51     92.08 o 
   1  11   2      503.08      410.95     50.89 o 
   2  11   2     8567.12     9628.91    312.41 o 
   3  11   2        9.98       40.88     28.40 o 
   4  11   2      286.36      174.58     39.85 o 
   5  11   2      370.61      351.03    243.06 o 
   6  11   2      100.30      110.56     47.75 o 
  -6  12   2       10.15       67.35     74.87 o 
  -5  12   2     1612.61     1696.75    142.10 o 
  -4  12   2       88.23      113.47     98.81 o 
  -3  12   2     4526.01     5005.36    281.51 o 
  -2  12   2      285.07      263.63     38.03 o 
  -1  12   2     9103.17     8798.02    259.55 o 
   0  12   2       46.55       72.36     27.60 o 
   1  12   2     2962.57     3406.26    171.80 o 
   2  12   2     1411.31     1433.79     92.78 o 
   3  12   2      411.30      538.14     96.11 o 
   4  12   2      709.46      627.73    108.99 o 
   5  12   2      769.20      553.93    125.24 o 
   6  12   2      168.60       94.60     42.90 o 
  -6  13   2     1037.37      935.19    146.25 o 
  -5  13   2      262.01      287.96     76.90 o 
  -4  13   2     2570.09     2800.94    172.06 o 
  -3  13   2     1161.79     1158.47     69.79 o 
  -2  13   2      733.99      731.94     54.93 o 
  -1  13   2     1693.74     1670.96     90.28 o 
   0  13   2     7255.95     7450.78    279.45 o 
   1  13   2        4.36       32.76     33.68 o 
   2  13   2      280.30      284.95     45.44 o 
   3  13   2     4480.54     4743.45    264.61 o 
   4  13   2     2395.42     2218.58    204.40 o 
   5  13   2      262.04      188.50     69.71 o 
   6  13   2      192.59      229.45    190.48 o 
  -6  14   2        6.31       40.75     51.66 o 
  -5  14   2      946.20     1073.97     93.32 o 
  -4  14   2      815.24      813.15     98.70 o 
  -3  14   2      957.59      898.33     67.69 o 
  -2  14   2      595.15      602.08     50.02 o 
  -1  14   2     9843.94     9836.18    270.22 o 
   0  14   2      109.15       59.44     34.99 o 
   1  14   2     2480.43     2373.18    151.29 o 
   2  14   2       25.98       18.51     34.68 o 
   3  14   2       13.49       22.66     33.33 o 
   4  14   2      869.20      728.04    322.80 o 
   5  14   2       69.12       97.57    102.03 o 
  -6  15   2      346.77      173.41     91.23 o 
  -5  15   2      408.81      437.26    102.14 o 
  -4  15   2      255.41      294.21     37.77 o 
  -3  15   2      232.21      223.09     45.60 o 
  -2  15   2       26.56       45.08     36.20 o 
  -1  15   2      464.16      441.61     50.68 o 
   0  15   2     2918.38     2957.03    108.24 o 
   1  15   2        0.54       15.56     31.04 o 
   2  15   2      162.27      202.22     47.83 o 
   3  15   2     2023.05     1770.40    192.94 o 
   4  15   2     1397.01     1279.77    173.06 o 
   5  15   2       51.61      154.41     98.89 o 
  -5  16   2      455.96      851.99    124.34 o 
  -4  16   2      195.85      174.81     47.53 o 
  -3  16   2      678.47      648.25     71.41 o 
  -2  16   2       92.12      120.03     47.34 o 
  -1  16   2     2099.99     2105.23    112.57 o 
   0  16   2        4.79       74.48     37.68 o 
   1  16   2      866.70      914.87     87.93 o 
   2  16   2       26.36       65.00     37.19 o 
   3  16   2      454.09      448.91    112.77 o 
   4  16   2      621.06      600.25    122.20 o 
   5  16   2      391.38      309.51    105.49 o 
  -5  17   2       51.47       93.92     63.51 o 
  -4  17   2      505.20      548.78     91.49 o 
  -3  17   2       67.86      109.06     37.90 o 
  -2  17   2      961.11     1074.27     84.22 o 
  -1  17   2        0.29       37.68     42.04 o 
   0  17   2     1650.12     1680.67    103.87 o 
   1  17   2      177.05      238.10     47.45 o 
   2  17   2     1883.52     2198.61    210.28 o 
   3  17   2        1.18       20.32     53.38 o 
   4  17   2      139.07      131.46     53.63 o 
  -4  18   2       14.09      113.52     63.36 o 
  -3  18   2     1185.59     1177.53    116.38 o 
  -2  18   2      327.37      436.76     75.79 o 
  -1  18   2      235.82      216.90     39.45 o 
   0  18   2     1069.95     1232.09     84.77 o 
   1  18   2      926.10     1037.71     88.10 o 
   2  18   2      395.62      339.30     61.96 o 
   3  18   2      342.80      432.98     98.95 o 
   4  18   2      285.57      209.06     88.98 o 
  -4  19   2       65.39       64.89     60.66 o 
  -3  19   2        5.04       18.33     36.12 o 
  -2  19   2      399.29      476.84    128.81 o 
  -1  19   2      278.45      289.83     56.69 o 
   0  19   2        0.71       64.45     43.73 o 
   1  19   2      789.18      777.51    104.33 o 
   2  19   2      360.31      311.97     56.98 o 
   3  19   2        0.24      141.86     70.69 o 
  -3  20   2      367.36      361.96     60.51 o 
  -2  20   2       23.57      115.63     48.95 o 
  -1  20   2      326.99      387.43     58.61 o 
   0  20   2        0.79       60.78     36.09 o 
   1  20   2        4.26      151.63     46.64 o 
   2  20   2        9.27       90.98     51.11 o 
   3  20   2       54.66      133.54     78.68 o 
  -2  21   2       17.45       93.32     44.09 o 
  -1  21   2       64.88      143.50     44.40 o 
   0  21   2       74.93      221.48     51.17 o 
   1  21   2       78.94       91.34     45.80 o 
   2  21   2        0.06       28.62     38.36 o 
  -1  22   2       41.58       80.28     40.31 o 
   0  22   2        5.09       99.81     39.70 o 
  -8   1   3       17.51       81.93     48.75 o 
  -7   1   3      207.34      184.97     79.74 o 
  -6   1   3      150.12      151.26     38.61 o 
  -5   1   3      102.69       85.43     29.29 o 
  -4   1   3        8.59       20.86     21.00 o 
  -3   1   3     3372.93     4091.60    162.05 o 
  -2   1   3     1718.89     2061.69     63.95 o 
  -1   1   3      544.19      504.64     18.80 o 
   0   1   3      220.00      183.19     16.39 o 
   1   1   3       40.91       30.39      8.24 o 
   2   1   3      276.05      272.16     17.81 o 
   3   1   3       33.18       39.91     19.94 o 
   4   1   3      186.93      150.63     28.38 o 
   5   1   3      271.51      213.87     55.73 o 
   6   1   3      131.23       12.77     72.43 o 
  -8   2   3      470.58      200.32    105.49 o 
  -7   2   3      218.46      155.31    106.55 o 
  -6   2   3      717.22      664.28    124.31 o 
  -5   2   3     1201.25     1622.26    131.26 o 
  -4   2   3      875.04     1112.02     61.20 o 
  -3   2   3     1436.12     1423.77     74.67 o 
  -2   2   3     8171.68     8835.79    244.53 o 
  -1   2   3      776.50      706.47     29.69 o 
   0   2   3     1653.81     1355.27     54.67 o 
   1   2   3    17038.52    16052.70    256.69 o 
   2   2   3    11992.08    12498.94    465.92 o 
   3   2   3       24.28       22.17     11.16 o 
   4   2   3      187.81      189.43     48.54 o 
   5   2   3        8.44       10.23     15.44 o 
   6   2   3       44.32       55.02     68.25 o 
  -8   3   3      181.41      185.90    134.76 o 
  -7   3   3     1411.23     1536.91    267.08 o 
  -6   3   3      159.59      194.43     50.94 o 
  -5   3   3       42.59       46.27     14.27 o 
  -4   3   3     9995.68    12439.91    232.17 o 
  -3   3   3     8260.83     8935.24    232.61 o 
  -2   3   3     3731.54     3903.25    129.15 o 
  -1   3   3     6805.38     6585.33    153.69 o 
   0   3   3     7024.40     6928.16    163.73 o 
   1   3   3     1863.56     1932.71     75.09 o 
   2   3   3    20908.46    21476.04    641.35 o 
   3   3   3     2105.80     1898.48    100.98 o 
   4   3   3      257.49      273.33     80.09 o 
   5   3   3      697.36      574.28    191.17 o 
   6   3   3     2051.06     1896.40    190.13 o 
  -7   4   3       87.20      109.26     51.98 o 
  -6   4   3     1209.63     1064.66    238.95 o 
  -5   4   3     2967.56     3262.01    177.91 o 
  -4   4   3     4989.31     5852.14    174.28 o 
  -3   4   3     8945.63    10557.14    310.21 o 
  -2   4   3    18462.02    18631.67    249.92 o 
  -1   4   3    14734.47    14409.56    296.85 o 
   0   4   3       22.66       41.34     18.88 o 
   1   4   3     6256.95     5363.00    178.24 o 
   2   4   3     1480.53     1479.93    144.16 o 
   3   4   3     5462.07     6019.49    242.36 o 
   4   4   3      507.72      523.80     88.56 o 
   5   4   3     2581.17     3103.11    492.38 o 
   6   4   3       70.46       72.43     64.77 o 
   7   4   3      810.50      647.69    127.45 o 
  -7   5   3      728.33      702.87    200.89 o 
  -6   5   3       77.81      110.50     48.97 o 
  -5   5   3     4726.77     5898.11    235.67 o 
  -4   5   3       73.80      128.07     29.76 o 
  -3   5   3      267.01      207.47     32.47 o 
  -2   5   3    20219.54    21193.98    602.94 o 
  -1   5   3      134.82       87.88     22.14 o 
   0   5   3    31029.12    30266.58    382.20 o 
   1   5   3      822.77      735.57     43.02 o 
   2   5   3    16244.53    15762.13    626.33 o 
   3   5   3      117.44      166.83     44.23 o 
   4   5   3     5178.07     5138.99    348.91 o 
   5   5   3      969.05      756.33    117.70 o 
   6   5   3      198.94      104.47     70.34 o 
   7   5   3      458.87      270.91    100.98 o 
  -7   6   3      126.10       72.47     43.96 o 
  -6   6   3     1502.55     1461.22    124.62 o 
  -5   6   3     1878.16     2019.39    119.24 o 
  -4   6   3     8930.09    10797.48    312.04 o 
  -3   6   3      201.57      192.89     31.65 o 
  -2   6   3     6853.98     7077.57    211.71 o 
  -1   6   3     8351.15     7670.20    184.79 o 
   0   6   3    12348.91    12156.25    210.86 o 
   1   6   3     4221.01     5053.64    234.62 o 
   2   6   3     3805.74     3721.70    125.87 o 
   3   6   3     8932.93     8969.51    420.30 o 
   4   6   3      335.62      375.51     68.34 o 
   5   6   3     1286.11     1073.90    140.68 o 
   6   6   3      391.04      229.13     84.97 o 
   7   6   3      469.37      341.95    108.64 o 
  -7   7   3      136.79      139.25     53.91 o 
  -6   7   3     1112.89     1115.76    188.40 o 
  -5   7   3     5145.61     6236.90    165.33 o 
  -4   7   3      199.51      209.22     28.82 o 
  -3   7   3     1086.64     1079.08     73.33 o 
  -2   7   3    19606.56    20602.82    432.82 o 
  -1   7   3    13562.12    13555.97    250.49 o 
   0   7   3    13923.49    13479.19    280.96 o 
   1   7   3     2771.63     2938.99    103.93 o 
   2   7   3    13562.62    14181.57    287.55 o 
   3   7   3      682.43      634.12     79.24 o 
   4   7   3     8869.64     9803.89    375.21 o 
   5   7   3      472.73      417.81     95.29 o 
   6   7   3      155.64       58.98     44.53 o 
   7   7   3      389.90      262.56     89.84 o 
  -7   8   3       20.93       89.89     47.43 o 
  -6   8   3     1197.35     1191.22    174.18 o 
  -5   8   3     1413.37     1280.64    215.10 o 
  -4   8   3     5381.82     5938.52    237.33 o 
  -3   8   3     1311.82     1201.67     61.65 o 
  -2   8   3      670.26      745.93     46.25 o 
  -1   8   3    33953.79    34112.19    640.94 o 
   0   8   3     8475.36     8134.31    186.79 o 
   1   8   3     9972.03    10496.66    280.60 o 
   2   8   3      110.15      112.44     33.10 o 
   3   8   3    11327.07    11368.91    361.23 o 
   4   8   3        5.92       43.65     29.38 o 
   5   8   3     1206.45     1143.46    140.38 o 
   6   8   3       29.98       49.87     64.07 o 
  -7   9   3      368.03      181.39     93.36 o 
  -6   9   3      964.86      980.34    111.58 o 
  -5   9   3     3810.44     4190.61    209.58 o 
  -4   9   3     1097.68     1109.81     90.67 o 
  -3   9   3     4051.14     4012.12    208.44 o 
  -2   9   3     6985.13     6980.16    171.33 o 
  -1   9   3     2887.96     2535.87     72.25 o 
   0   9   3    13928.27    14952.35    337.99 o 
   1   9   3      926.01      894.02     61.97 o 
   2   9   3     9946.46    10777.30    301.06 o 
   3   9   3      642.75      567.89     54.08 o 
   4   9   3     5205.82     4936.96    495.51 o 
   5   9   3      193.39      231.41     77.74 o 
   6   9   3      971.46      771.66    130.44 o 
  -7  10   3        5.38       41.49     58.70 o 
  -6  10   3     1126.76      935.83    158.70 o 
  -5  10   3        8.08       36.03     36.56 o 
  -4  10   3      527.82      558.39     50.06 o 
  -3  10   3     3006.56     3047.67    184.90 o 
  -2  10   3     4616.85     4491.65    113.61 o 
  -1  10   3      432.61      424.44     43.08 o 
   0  10   3        9.70       -5.08     24.05 o 
   1  10   3     8539.09     7121.26    722.20 o 
   2  10   3     2469.80     2469.68     85.48 o 
   3  10   3       75.63      109.86     33.42 o 
   4  10   3      729.99      548.52    101.01 o 
   5  10   3      734.12      677.55    116.46 o 
   6  10   3      164.61       81.90     49.33 o 
  -7  11   3      921.65      833.19    188.39 o 
  -6  11   3      721.16      612.32     96.41 o 
  -5  11   3        0.01       98.51     59.51 o 
  -4  11   3      578.17      576.52     57.23 o 
  -3  11   3     1940.80     1812.50    123.23 o 
  -2  11   3      806.55      859.97     54.06 o 
  -1  11   3       42.62       54.26     23.20 o 
   0  11   3     3584.63     3137.66    160.92 o 
   1  11   3        8.64       31.98     25.82 o 
   2  11   3     4583.52     4473.61    458.87 o 
   3  11   3     2002.98     1722.33    148.96 o 
   4  11   3        0.93       28.10     49.65 o 
   5  11   3      309.37      203.33     70.43 o 
   6  11   3      326.15      398.38    125.36 o 
  -6  12   3       97.85       60.09     42.13 o 
  -5  12   3       22.22       20.83     39.94 o 
  -4  12   3      552.76      542.60    120.30 o 
  -3  12   3     1501.81     1286.30     74.07 o 
  -2  12   3     3791.03     3655.74    207.13 o 
  -1  12   3     1972.49     1907.54     97.42 o 
   0  12   3     1410.50     1246.11     60.06 o 
   1  12   3     2333.27     2107.19    129.72 o 
   2  12   3      362.71      234.52     42.71 o 
   3  12   3      939.21      943.60    121.68 o 
   4  12   3      747.25      652.13    124.08 o 
   5  12   3      369.70      523.84    140.33 o 
   6  12   3       41.02      101.28     86.36 o 
  -6  13   3       39.70      171.30     63.16 o 
  -5  13   3        0.47      118.69     59.52 o 
  -4  13   3      212.11      213.92     60.92 o 
  -3  13   3      387.54      409.53     49.16 o 
  -2  13   3      149.09      131.58     35.45 o 
  -1  13   3       38.25       60.20     40.22 o 
   0  13   3     2609.62     2567.28    112.68 o 
   1  13   3        9.70       33.53     25.99 o 
   2  13   3     2472.12     2583.11    270.19 o 
   3  13   3      623.38      706.31     80.27 o 
   4  13   3       94.46      125.98     56.86 o 
   5  13   3      222.24      120.83     58.28 o 
  -6  14   3       13.64       20.21     51.69 o 
  -5  14   3      184.00      134.29     41.89 o 
  -4  14   3      139.27       84.50     46.14 o 
  -3  14   3      209.99      193.19     45.45 o 
  -2  14   3       47.54       63.40     23.34 o 
  -1  14   3       58.63       71.12     30.88 o 
   0  14   3       98.97      124.18     35.48 o 
   1  14   3      856.11      862.24     70.11 o 
   2  14   3       48.65       66.11     40.17 o 
   3  14   3       75.28      165.86     57.16 o 
   4  14   3      103.41       92.11     53.13 o 
   5  14   3       32.98      131.60     54.43 o 
  -6  15   3       58.28      154.61     91.93 o 
  -5  15   3      216.01      154.33     65.40 o 
  -4  15   3       43.91       95.88     48.21 o 
  -3  15   3       84.36      125.21     30.99 o 
  -2  15   3        6.47       23.54     25.36 o 
  -1  15   3      398.28      463.04     49.89 o 
   0  15   3      272.58      310.39     67.85 o 
   1  15   3      488.16      469.78     92.48 o 
   2  15   3       93.22      114.05     53.58 o 
   3  15   3     1158.30     1054.59    159.71 o 
   4  15   3      284.61      136.69    160.53 o 
   5  15   3       81.85       75.86     45.77 o 
  -5  16   3      100.99      195.03    117.00 o 
  -4  16   3        6.47       82.46     43.32 o 
  -3  16   3      847.39      869.12     93.47 o 
  -2  16   3     2337.94     2406.23     99.79 o 
  -1  16   3      197.75      247.95     40.86 o 
   0  16   3      149.16      115.46     37.60 o 
   1  16   3      988.77     1199.98     98.81 o 
   2  16   3      941.41      906.81     95.24 o 
   3  16   3        2.49       27.68     74.46 o 
   4  16   3      153.84      151.25     78.25 o 
   5  16   3      389.81      383.74    222.16 o 
  -5  17   3       13.02       69.95     62.61 o 
  -4  17   3      368.24      477.68     78.67 o 
  -3  17   3      742.41      845.26    126.05 o 
  -2  17   3        0.01       85.05     36.99 o 
  -1  17   3        1.18       22.63     22.79 o 
   0  17   3      399.87      460.01    105.16 o 
   1  17   3        1.35       85.17     39.86 o 
   2  17   3      753.08     1000.88     88.88 o 
   3  17   3      172.81      276.74     94.11 o 
   4  17   3       82.70       55.40     36.42 o 
  -4  18   3       57.79       90.86     47.63 o 
  -3  18   3       99.58      156.98     62.50 o 
  -2  18   3      528.97      601.33     67.51 o 
  -1  18   3       23.98       37.81     35.99 o 
   0  18   3        0.02       50.47     31.41 o 
   1  18   3      824.08      898.30     94.25 o 
   2  18   3       97.21      114.61     36.38 o 
   3  18   3      194.15      186.30     86.36 o 
   4  18   3        4.98       78.25     54.13 o 
  -4  19   3       75.44      163.65     66.16 o 
  -3  19   3      276.94      270.66     48.67 o 
  -2  19   3       70.55       78.36     56.29 o 
  -1  19   3      177.78      125.87     44.23 o 
   0  19   3       62.67      180.32     50.06 o 
   1  19   3       68.35      106.64     53.86 o 
   2  19   3      181.28      231.32     69.03 o 
   3  19   3        0.23       42.83     42.28 o 
  -3  20   3       72.71       99.37     41.08 o 
  -2  20   3        5.44       66.87     35.44 o 
  -1  20   3      756.53      991.33    124.65 o 
   0  20   3      382.62      543.18     69.26 o 
   1  20   3      138.13      151.35     59.47 o 
   2  20   3        4.85       98.72     57.61 o 
  -2  21   3      389.73      335.00     66.35 o 
  -1  21   3        1.66       90.86     36.91 o 
   0  21   3      480.60      495.66     68.25 o 
   1  21   3       16.58       67.88     36.25 o 
   2  21   3      125.62      271.66     95.87 o 
   0  22   3      380.01      419.33     79.03 o 
  -8   0   4       30.98      224.95     88.45 o 
  -7   0   4       27.42       69.64    113.52 o 
  -6   0   4     5384.48     7600.64    423.08 o 
  -5   0   4      254.12      381.90     89.15 o 
  -4   0   4    17427.79    22703.75    673.56 o 
  -3   0   4      706.22      850.61    150.07 o 
  -2   0   4    39786.53    47830.93    811.99 o 
  -1   0   4    17208.20    16257.17    516.76 o 
   0   0   4    70727.57    62782.39   1008.72 o 
   1   0   4     6995.37     7290.12    246.68 o 
   2   0   4     1571.68     1978.48    192.56 o 
   3   0   4    18156.54    21308.16    841.29 o 
   4   0   4     4981.15     5230.24    337.08 o 
   5   0   4      883.87      738.22    258.38 o 
  -8   1   4       39.75      151.13     61.17 o 
  -7   1   4     1722.59     2204.64    389.94 o 
  -6   1   4       45.66       62.94     27.47 o 
  -5   1   4    11275.08    15163.83    432.47 o 
  -4   1   4     3393.50     4610.01    136.59 o 
  -3   1   4     1912.28     2431.26     71.90 o 
  -2   1   4     8822.54    10143.12    160.22 o 
  -1   1   4    64441.32    57228.46    889.10 o 
   0   1   4     3944.01     3881.62    132.21 o 
   1   1   4     6507.23     6814.13    145.06 o 
   2   1   4    12867.51    13487.18    489.59 o 
   3   1   4     9051.44    10879.86    333.59 o 
   4   1   4     4837.92     6074.47    318.43 o 
   5   1   4     1178.23     1233.12    160.79 o 
   6   1   4       14.80       74.52     49.45 o 
  -8   2   4       83.72       91.74     43.24 o 
  -7   2   4      474.51      381.80    157.74 o 
  -6   2   4     2817.27     3390.46    159.67 o 
  -5   2   4     1910.26     2330.98    117.98 o 
  -4   2   4     8310.60    10902.45    245.62 o 
  -3   2   4       31.67       27.98      9.66 o 
  -2   2   4    15342.24    17435.98    303.36 o 
  -1   2   4     1742.51     1621.96     54.46 o 
   0   2   4    11970.81    11417.37    140.40 o 
   1   2   4      592.56      634.73     64.90 o 
   2   2   4     1231.55     1091.87    114.49 o 
   3   2   4     8192.51     8067.77    240.97 o 
   4   2   4     1857.33     1880.22    110.37 o 
   5   2   4     2401.83     2666.97    227.04 o 
   6   2   4      542.50      458.95     97.50 o 
  -8   3   4       92.58       98.41     48.89 o 
  -7   3   4      250.34      151.46     91.92 o 
  -6   3   4      286.33      228.46     50.31 o 
  -5   3   4      673.40      725.75     80.89 o 
  -4   3   4      504.00      587.84     63.49 o 
  -3   3   4     9100.42     9700.22    298.10 o 
  -2   3   4      595.38      488.06     24.37 o 
  -1   3   4    21748.14    20715.38    313.22 o 
   0   3   4      315.90      353.16     25.04 o 
   1   3   4    15645.00    15908.97    437.86 o 
   2   3   4      327.94      369.39     17.29 o 
   3   3   4      395.95      405.48    112.13 o 
   4   3   4     1438.28     1550.05    122.57 o 
   5   3   4      364.78      405.39     85.17 o 
   6   3   4      469.59      192.91     69.64 o 
  -8   4   4      613.45      502.56    145.23 o 
  -7   4   4     1214.73     1027.24    293.90 o 
  -6   4   4       85.66      135.63     51.48 o 
  -5   4   4       18.57       31.57     11.26 o 
  -4   4   4     5933.82     7087.12    184.68 o 
  -3   4   4       93.22       83.78     20.47 o 
  -2   4   4     4176.21     4025.97    115.13 o 
  -1   4   4     3308.45     3247.81     77.63 o 
   0   4   4      446.96      435.70     32.02 o 
   1   4   4    35522.06    35038.80    478.48 o 
   2   4   4    22580.11    25104.43    887.96 o 
   3   4   4      478.08      471.95     76.34 o 
   4   4   4        7.62      138.59     86.36 o 
   5   4   4     3646.03     3276.73    216.59 o 
   6   4   4      715.36      488.20    106.55 o 
  -7   5   4      509.91      655.02    102.81 o 
  -6   5   4       67.84      106.46     60.92 o 
  -5   5   4       16.66       59.48     17.18 o 
  -4   5   4     6807.58     8398.78    179.14 o 
  -3   5   4    16375.68    19115.81    390.42 o 
  -2   5   4      233.17      176.00     25.26 o 
  -1   5   4      113.16      131.16     22.77 o 
   0   5   4    16900.11    16846.13    211.40 o 
   1   5   4    13954.19    12772.51    235.80 o 
   2   5   4      508.76      480.69     19.55 o 
   3   5   4      109.09        9.11     38.30 o 
   4   5   4     1127.35     1119.26    184.56 o 
   5   5   4       78.43      107.95     66.16 o 
   6   5   4      855.18      839.90    124.66 o 
  -7   6   4      295.41      300.25     71.84 o 
  -6   6   4       26.54       68.56     27.69 o 
  -5   6   4      709.52      702.64     64.66 o 
  -4   6   4     3853.77     4536.05    157.68 o 
  -3   6   4       83.39       84.14     18.73 o 
  -2   6   4     6479.25     7333.51    226.70 o 
  -1   6   4      455.15      438.87     34.89 o 
   0   6   4       14.55       22.85     24.95 o 
   1   6   4     1681.10     1653.52     70.21 o 
   2   6   4      415.41      383.52     28.18 o 
   3   6   4      522.44      413.26     69.99 o 
   4   6   4     1171.42     1036.38    109.25 o 
   5   6   4     1418.75     1277.26    146.25 o 
   6   6   4       41.67       71.04     64.77 o 
   7   6   4      103.92      138.31     92.28 o 
  -7   7   4       43.45       79.70     42.09 o 
  -6   7   4      140.66      155.28     42.41 o 
  -5   7   4        0.21       27.59     25.99 o 
  -4   7   4     2643.10     2994.19    123.10 o 
  -3   7   4     2076.28     2101.07     64.23 o 
  -2   7   4      401.63      449.55     35.65 o 
  -1   7   4     1024.21      991.43     48.01 o 
   0   7   4      177.75      147.04     24.05 o 
   1   7   4     1565.44     1677.03     71.80 o 
   2   7   4     3773.24     3812.41     79.80 o 
   3   7   4       12.61       40.49     34.82 o 
   4   7   4      247.05      225.65    117.70 o 
   5   7   4       71.49       32.04     56.41 o 
   6   7   4       67.11      136.47     58.79 o 
  -7   8   4       77.71      155.18     55.51 o 
  -6   8   4        5.35       58.36     33.78 o 
  -5   8   4      138.87      161.50     44.42 o 
  -4   8   4      485.00      448.95     45.72 o 
  -3   8   4        1.18       18.05     15.72 o 
  -2   8   4      146.12      183.91     32.23 o 
  -1   8   4      212.46      201.65     32.63 o 
   0   8   4      387.35      345.35     44.10 o 
   1   8   4      293.59      207.08     31.36 o 
   2   8   4      472.65      388.54     38.73 o 
   3   8   4        7.37       44.04     23.86 o 
   4   8   4      222.50       64.83     57.98 o 
   5   8   4      606.05      465.81     89.14 o 
   6   8   4      395.19      210.10     92.33 o 
  -7   9   4      151.92      154.11     58.52 o 
  -6   9   4      533.04      478.47     82.86 o 
  -5   9   4       52.19       74.82     39.63 o 
  -4   9   4      462.48      509.63    111.63 o 
  -3   9   4     3554.85     3886.62    120.53 o 
  -2   9   4     1496.50     1496.80     99.05 o 
  -1   9   4      151.74      149.01     26.16 o 
   0   9   4     9240.43     9364.88    215.38 o 
   1   9   4     3356.22     2789.96    170.49 o 
   2   9   4      637.32      641.90     53.11 o 
   3   9   4        0.06       71.43     59.56 o 
   4   9   4      240.51      246.26     96.25 o 
   5   9   4        2.09       18.17     51.53 o 
   6   9   4       35.32       57.00     51.00 o 
  -7  10   4       93.94       60.47     55.20 o 
  -6  10   4       13.44       47.39     34.72 o 
  -5  10   4      300.46      163.11     62.87 o 
  -4  10   4     1000.50     1040.89    149.49 o 
  -3  10   4       30.43       55.92     25.95 o 
  -2  10   4     3252.23     2982.58     97.18 o 
  -1  10   4      465.81      383.18     42.06 o 
   0  10   4      284.15      248.56     40.89 o 
   1  10   4     1242.08      934.35    113.81 o 
   2  10   4     2107.06     2042.31     82.87 o 
   3  10   4      425.06      374.89     60.52 o 
   4  10   4      817.94      877.70    137.34 o 
   5  10   4      398.62      182.07     76.30 o 
   6  10   4       76.40      145.44     53.84 o 
  -7  11   4      233.97      116.00     64.75 o 
  -6  11   4      253.88      210.73     64.18 o 
  -5  11   4      806.99      731.27     96.52 o 
  -4  11   4        1.43       62.65     25.65 o 
  -3  11   4     2998.63     2893.54    114.96 o 
  -2  11   4      190.40      190.64     30.27 o 
  -1  11   4      488.02      473.01     41.01 o 
   0  11   4     3501.48     3451.68    149.97 o 
   1  11   4     2018.88     1816.14     96.75 o 
   2  11   4      337.88      268.85     44.77 o 
   3  11   4     2442.64     2111.11    180.66 o 
   4  11   4      148.95      132.62     58.15 o 
   5  11   4      324.99      221.18     71.38 o 
   6  11   4      100.32       60.97     40.55 o 
  -6  12   4      581.16      496.64     90.71 o 
  -5  12   4        6.91       65.25     43.14 o 
  -4  12   4     2220.02     2011.08    105.96 o 
  -3  12   4       17.76       45.79     26.74 o 
  -2  12   4     3197.57     3308.32    122.32 o 
  -1  12   4      183.73      173.61     34.32 o 
   0  12   4     4946.64     4534.72    222.49 o 
   1  12   4      569.38      528.16     45.68 o 
   2  12   4     1542.30     1583.10     97.81 o 
   3  12   4     3275.19     2705.92    204.91 o 
   4  12   4      810.20      770.41    129.32 o 
   5  12   4      621.67      408.55    133.72 o 
   6  12   4       80.40       71.54     49.20 o 
  -6  13   4       16.78      111.25     63.95 o 
  -5  13   4     2811.58     3740.12    269.76 o 
  -4  13   4      140.66      131.56     35.28 o 
  -3  13   4     1744.54     1675.64     88.93 o 
  -2  13   4     1841.67     1812.82     79.22 o 
  -1  13   4    11440.29    11293.12    315.11 o 
   0  13   4       42.81       80.23     31.09 o 
   1  13   4     1976.65     1891.40    166.67 o 
   2  13   4     2318.91     2365.55    119.19 o 
   3  13   4     2889.36     2524.37    202.98 o 
   4  13   4      371.64      209.49     89.34 o 
   5  13   4       20.89       41.32     46.52 o 
  -6  14   4     1741.69     1805.16    220.77 o 
  -5  14   4      989.20      987.09    118.42 o 
  -4  14   4      411.88      479.98     74.19 o 
  -3  14   4       22.27       35.19     27.37 o 
  -2  14   4     1634.11     1676.37     96.13 o 
  -1  14   4       87.68       84.06     32.45 o 
   0  14   4     1122.63     1033.90     57.15 o 
   1  14   4      741.11      729.42     61.79 o 
   2  14   4      289.41      229.39     53.82 o 
   3  14   4     3888.51     3082.57    340.91 o 
   4  14   4     1613.36     1944.95    203.12 o 
   5  14   4       44.55       91.83     63.74 o 
  -6  15   4       38.48      151.82     90.54 o 
  -5  15   4     1161.73     1358.91    130.93 o 
  -4  15   4      248.99      181.41     42.12 o 
  -3  15   4      574.00      487.74     57.04 o 
  -2  15   4      980.53      880.76     74.42 o 
  -1  15   4     5299.65     5579.30    178.93 o 
   0  15   4      309.77      289.96     38.80 o 
   1  15   4       96.55       90.70     32.29 o 
   2  15   4      416.35      359.78     66.35 o 
   3  15   4      349.87      303.47    108.99 o 
   4  15   4       13.94       39.98     38.53 o 
   5  15   4       25.24       60.44     43.29 o 
  -5  16   4       10.47       49.39     49.91 o 
  -4  16   4      404.79      401.47     68.12 o 
  -3  16   4       30.28       56.53     25.13 o 
  -2  16   4     2135.04     2156.48     93.49 o 
  -1  16   4      337.10      225.67     54.19 o 
   0  16   4     2549.51     2575.11    118.49 o 
   1  16   4      120.63      121.58     39.71 o 
   2  16   4      194.58      313.41    147.30 o 
   3  16   4      704.12      516.75    110.40 o 
   4  16   4       68.63      107.87     80.64 o 
  -5  17   4      136.89       99.81     47.22 o 
  -4  17   4       15.64       61.42     44.45 o 
  -3  17   4      925.26      945.15     74.06 o 
  -2  17   4       53.01       42.20     22.06 o 
  -1  17   4       85.89       86.98     31.85 o 
   0  17   4     2113.28     2059.04    106.61 o 
   1  17   4     1417.79     1570.84    166.98 o 
   2  17   4      580.00      400.31     73.87 o 
   3  17   4      133.71       78.50     67.69 o 
   4  17   4      170.96      201.68     62.91 o 
  -4  18   4      503.01      489.02     62.52 o 
  -3  18   4       17.60       59.76     42.02 o 
  -2  18   4     1053.01     1116.10     79.19 o 
  -1  18   4        0.23       11.24     31.19 o 
   0  18   4      123.12      137.82     42.32 o 
   1  18   4      408.98      364.88     54.94 o 
   2  18   4      477.41      642.55    104.60 o 
   3  18   4        1.36       45.98     56.34 o 
  -4  19   4       11.73       85.43     48.18 o 
  -3  19   4      470.01      560.49     80.38 o 
  -2  19   4       57.19      138.91     45.66 o 
  -1  19   4       36.19       92.63     36.61 o 
   0  19   4      277.97      263.78     45.38 o 
   1  19   4      334.90      266.09     75.00 o 
   2  19   4       21.27      133.95     90.54 o 
   3  19   4        8.28      154.94    124.31 o 
  -3  20   4       80.05      150.10     52.52 o 
  -2  20   4        0.76       72.22     37.91 o 
  -1  20   4       13.76      102.54     44.73 o 
   0  20   4       20.84       96.10     40.76 o 
   1  20   4      249.39      159.81    100.70 o 
   2  20   4       86.74      208.66     93.11 o 
  -2  21   4        4.86      100.46     39.15 o 
  -1  21   4        0.18       43.35     29.28 o 
   0  21   4        3.94      111.45     37.04 o 
   1  21   4        3.40      119.11     61.40 o 
  -8   1   5      199.02      264.77     92.76 o 
  -7   1   5      584.71      615.46    136.73 o 
  -6   1   5      138.14       94.74     34.72 o 
  -5   1   5       17.13       42.73     17.89 o 
  -4   1   5       40.59       42.90     11.51 o 
  -3   1   5        3.21       47.02     28.15 o 
  -2   1   5      139.47      146.11     13.82 o 
  -1   1   5       76.11       59.55     26.32 o 
   0   1   5       72.42       81.86     13.61 o 
   1   1   5     5763.14     5703.10    142.20 o 
   2   1   5     8484.50    10199.44    313.53 o 
   3   1   5      824.82      998.70     49.02 o 
   4   1   5      118.25      107.00     55.71 o 
   5   1   5       75.89       89.51     34.92 o 
  -8   2   5      145.20       88.97    105.16 o 
  -7   2   5      496.06      619.23    153.22 o 
  -6   2   5       29.43       52.45     30.46 o 
  -5   2   5        9.20       -2.09     15.53 o 
  -4   2   5     7246.04     9091.45    187.52 o 
  -3   2   5    20508.11    23592.52    445.58 o 
  -2   2   5     1839.20     1719.77     52.48 o 
  -1   2   5       32.90       49.58     22.99 o 
   0   2   5     1373.96     1163.05     36.92 o 
   1   2   5      126.30      101.12     19.74 o 
   2   2   5      174.26      124.38     31.16 o 
   3   2   5        0.09       28.86     11.90 o 
   4   2   5      440.95      387.15    148.34 o 
   5   2   5     1223.34     1215.28    139.29 o 
  -8   3   5      388.85      312.89    142.66 o 
  -7   3   5        1.82       20.15     34.13 o 
  -6   3   5      299.47      335.40     89.72 o 
  -5   3   5     1046.47     1142.32     80.96 o 
  -4   3   5      156.65      158.49     27.56 o 
  -3   3   5    21092.74    24026.33    554.43 o 
  -2   3   5     9049.29     8967.39    296.97 o 
  -1   3   5     6463.06     6156.44    169.16 o 
   0   3   5     2219.68     1991.83     58.08 o 
   1   3   5    38477.80    39665.93   1047.68 o 
   2   3   5     5358.86     5787.84    288.07 o 
   3   3   5       10.74       21.08     39.44 o 
   4   3   5     1917.13     1711.31    121.65 o 
   5   3   5     2096.55     1839.98    167.84 o 
   6   3   5       12.41       64.77     54.32 o 
  -8   4   5      113.51       65.82     55.78 o 
  -7   4   5      848.45      812.08    135.12 o 
  -6   4   5      205.32      173.86     50.98 o 
  -5   4   5       17.19       38.92     33.35 o 
  -4   4   5    10915.99    12997.65    270.97 o 
  -3   4   5     3493.90     3341.96    116.47 o 
  -2   4   5     7701.18     7544.86    159.38 o 
  -1   4   5      472.79      467.99     36.19 o 
   0   4   5    41917.89    41800.93    893.54 o 
   1   4   5      100.16      164.82     47.55 o 
   2   4   5    13812.26    13325.67    405.47 o 
   3   4   5       46.87       34.41     19.97 o 
   4   4   5     1725.74     1535.44    123.62 o 
   5   4   5     1558.08     1385.21    147.64 o 
   6   4   5      863.81     1030.03    142.07 o 
  -8   5   5      200.10      236.93    114.63 o 
  -7   5   5      651.29      433.50    108.28 o 
  -6   5   5     1841.48     2187.91    152.11 o 
  -5   5   5     4261.39     4689.74    188.56 o 
  -4   5   5     8579.38    10830.01    228.21 o 
  -3   5   5     2700.91     2908.02     76.66 o 
  -2   5   5     2689.73     2543.64     82.52 o 
  -1   5   5     8705.32     8650.67    121.76 o 
   0   5   5     1405.91     1393.87     51.28 o 
   1   5   5    11798.16    12143.81    410.88 o 
   2   5   5      779.86      582.54     44.41 o 
   3   5   5     5644.69     6062.20    215.60 o 
   4   5   5      713.97      683.20    107.25 o 
   5   5   5      822.66      669.28    116.30 o 
   6   5   5      334.21      241.66     89.84 o 
  -7   6   5      421.29      494.99     69.44 o 
  -6   6   5      728.82      864.57    129.02 o 
  -5   6   5     7538.60     9242.36    191.54 o 
  -4   6   5      160.30      172.98     34.18 o 
  -3   6   5       59.47       94.85     17.93 o 
  -2   6   5    13767.13    12524.03    240.95 o 
  -1   6   5     7798.54     7780.31    145.23 o 
   0   6   5     6243.27     6307.54    183.59 o 
   1   6   5      282.95      325.44     23.91 o 
   2   6   5     6139.96     6200.39    147.89 o 
   3   6   5       59.58       20.59     33.23 o 
   4   6   5     1806.31     1672.14    167.84 o 
   5   6   5        0.33       15.32     57.80 o 
   6   6   5        9.35      135.11     86.36 o 
  -7   7   5      347.02      380.57     79.63 o 
  -6   7   5     2914.28     3520.37    223.96 o 
  -5   7   5       86.90       84.96     29.88 o 
  -4   7   5     2477.15     2559.43    128.91 o 
  -3   7   5     1624.92     1472.18     62.11 o 
  -2   7   5        0.27       31.44     18.05 o 
  -1   7   5    27038.97    27253.41    673.78 o 
   0   7   5    10188.50     9817.07    233.28 o 
   1   7   5      555.68      593.02     34.04 o 
   2   7   5     3710.40     3458.17    100.95 o 
   3   7   5    12884.71    14853.19    857.31 o 
   4   7   5      557.98      477.06    114.91 o 
   5   7   5      166.52      125.36     92.63 o 
   6   7   5      387.58      322.96     91.20 o 
  -7   8   5      134.34      161.66     81.56 o 
  -6   8   5     2045.13     2160.89    285.19 o 
  -5   8   5     3971.78     5263.36    191.39 o 
  -4   8   5     1523.44     1468.61     77.71 o 
  -3   8   5      598.66      604.27     50.33 o 
  -2   8   5    10566.66     9716.47    466.14 o 
  -1   8   5     3802.25     3652.01     84.37 o 
   0   8   5     3616.99     3363.92     81.89 o 
   1   8   5      444.19      360.12     32.08 o 
   2   8   5     5741.99     5448.34    177.12 o 
   3   8   5      908.33      748.62     68.90 o 
   4   8   5     6544.13     6813.23    503.52 o 
   5   8   5       74.32      148.78     54.77 o 
   6   8   5      343.96      330.83    107.99 o 
  -7   9   5       50.85       31.74     33.21 o 
  -6   9   5      718.86      800.01    114.96 o 
  -5   9   5     1115.68     1131.38     89.29 o 
  -4   9   5      708.48      796.92     79.52 o 
  -3   9   5     7349.80     7309.12    199.11 o 
  -2   9   5      169.35      131.69     26.19 o 
  -1   9   5    23150.83    23840.37    432.84 o 
   0   9   5     1102.07     1185.71     69.22 o 
   1   9   5    12266.99    10759.17    475.87 o 
   2   9   5      170.06      165.28     27.37 o 
   3   9   5     4568.99     4617.31    240.32 o 
   4   9   5       54.30      109.60     65.73 o 
   5   9   5      510.19      421.71     99.02 o 
   6   9   5      321.65      276.53     86.01 o 
  -7  10   5      741.37      659.89    115.11 o 
  -6  10   5       66.79      105.64     29.31 o 
  -5  10   5      658.67      494.25    123.00 o 
  -4  10   5     4156.66     3941.36    231.56 o 
  -3  10   5     4204.58     4046.17    138.93 o 
  -2  10   5     2106.66     2030.67     73.70 o 
  -1  10   5      175.11      210.41     33.27 o 
   0  10   5     4787.36     4474.15    125.22 o 
   1  10   5      246.14      209.48     32.33 o 
   2  10   5     1413.49     1393.89     86.88 o 
   3  10   5     1822.10     1910.49    169.51 o 
   4  10   5      928.44      902.03    137.85 o 
   5  10   5      348.62      308.60     79.12 o 
   6  10   5      247.68      235.69     64.25 o 
  -7  11   5        9.37       58.98     47.45 o 
  -6  11   5      376.54      362.32     71.72 o 
  -5  11   5      270.24      238.71     99.02 o 
  -4  11   5      728.33      648.86     61.14 o 
  -3  11   5     1370.40     1354.90     76.45 o 
  -2  11   5     2074.32     2076.88     89.90 o 
  -1  11   5     1289.30     1243.50     76.71 o 
   0  11   5       11.56      -11.63     24.13 o 
   1  11   5     2555.00     2260.56    138.12 o 
   2  11   5       60.98       42.36     19.35 o 
   3  11   5      229.48      184.59     59.76 o 
   4  11   5     1580.20     1204.97    304.69 o 
   5  11   5      622.19      466.82    146.60 o 
   6  11   5       57.03       78.59    102.38 o 
  -6  12   5      179.45      183.09     56.22 o 
  -5  12   5      430.49      474.94     79.07 o 
  -4  12   5     2699.50     3060.09    167.07 o 
  -3  12   5     1281.72     1402.13     65.83 o 
  -2  12   5      102.81      189.46     36.71 o 
  -1  12   5      156.43      169.72     26.26 o 
   0  12   5     4895.26     4348.76    225.14 o 
   1  12   5     1128.19     1025.90     63.06 o 
   2  12   5      959.84      941.85     63.49 o 
   3  12   5       43.83      121.24     62.20 o 
   4  12   5       39.10       40.81     42.00 o 
   5  12   5      101.03      115.07     57.18 o 
  -6  13   5        2.09       50.13     57.10 o 
  -5  13   5      315.97      283.88     62.67 o 
  -4  13   5      321.30      278.66     40.69 o 
  -3  13   5      500.71      542.45     55.98 o 
  -2  13   5      665.96      613.68     51.04 o 
  -1  13   5       56.58      128.17     35.17 o 
   0  13   5     1466.75     1332.37     82.97 o 
   1  13   5     3083.31     3193.42    114.34 o 
   2  13   5       50.54       51.71     22.34 o 
   3  13   5      195.65      114.60    102.38 o 
   4  13   5      364.05      378.78     72.11 o 
   5  13   5      452.38      367.37    110.80 o 
  -6  14   5       15.01       36.96     49.24 o 
  -5  14   5        5.84      105.45     46.69 o 
  -4  14   5      145.24       87.11     35.63 o 
  -3  14   5       55.66       53.66     23.51 o 
  -2  14   5       69.67       57.50     25.83 o 
  -1  14   5      148.57      134.93     27.89 o 
   0  14   5        6.48       46.48     28.63 o 
   1  14   5      545.17      473.15     48.60 o 
   2  14   5      233.90      313.45    174.81 o 
   3  14   5       74.19       37.63     64.77 o 
   4  14   5       50.05       39.25     32.05 o 
   5  14   5      124.10       84.66     45.18 o 
  -6  15   5       35.19       78.23    106.90 o 
  -5  15   5      274.09      204.75     49.35 o 
  -4  15   5       65.29      120.26     49.56 o 
  -3  15   5      172.81      234.66     38.71 o 
  -2  15   5      712.11      597.31     68.03 o 
  -1  15   5      408.36      378.85     48.47 o 
   0  15   5      141.49      179.09     38.47 o 
   1  15   5      348.03      437.07     47.71 o 
   2  15   5      208.50      205.41     68.86 o 
   3  15   5      245.97       90.53     61.58 o 
   4  15   5      181.46      192.08     77.22 o 
   5  15   5      197.53       13.79    107.25 o 
  -5  16   5      250.96      238.10     88.53 o 
  -4  16   5      728.26      908.10     89.25 o 
  -3  16   5      152.58      172.94     51.91 o 
  -2  16   5       35.57      122.77     43.41 o 
  -1  16   5      192.24      178.27     32.35 o 
   0  16   5     2182.82     2481.86    142.19 o 
   1  16   5      184.49      210.98     39.04 o 
   2  16   5      280.80      354.78    197.79 o 
   3  16   5       54.47       41.01     37.07 o 
   4  16   5      174.93       95.16     52.17 o 
  -5  17   5      259.30      297.15     82.92 o 
  -4  17   5       74.60      126.39     40.11 o 
  -3  17   5      358.88      354.61     55.94 o 
  -2  17   5      410.06      485.69     55.20 o 
  -1  17   5        1.70       63.07     29.91 o 
   0  17   5        1.14       35.64     33.29 o 
   1  17   5      493.60      558.24     63.58 o 
   2  17   5      325.11       54.95     86.28 o 
   3  17   5       13.63       33.54     53.99 o 
   4  17   5       38.76       53.14     43.36 o 
  -4  18   5      109.17       97.74     42.78 o 
  -3  18   5      379.18      402.48     50.21 o 
  -2  18   5        1.08       68.34     25.27 o 
  -1  18   5       47.11       56.98     29.29 o 
   0  18   5      194.13      236.97     38.94 o 
   1  18   5       17.90       78.08     35.27 o 
   2  18   5      196.78      256.83     84.84 o 
   3  18   5        0.49      105.48     61.81 o 
  -4  19   5       51.16       39.78     37.96 o 
  -3  19   5       69.45       71.09     31.14 o 
  -2  19   5        1.19       39.22     32.78 o 
  -1  19   5      674.72      809.04     78.07 o 
   0  19   5       12.30       45.24     32.67 o 
   1  19   5      336.19      380.32    115.09 o 
   2  19   5       52.73      150.42     73.69 o 
   3  19   5      140.02       77.70     50.01 o 
  -3  20   5       23.16      109.19     36.44 o 
  -2  20   5      323.03      434.04     69.20 o 
  -1  20   5      255.37      186.50     49.35 o 
   0  20   5       67.75       49.66     34.37 o 
   1  20   5       37.84       68.59     39.77 o 
   2  20   5      423.36      310.86     88.30 o 
  -2  21   5       44.40       56.30     34.26 o 
  -1  21   5      495.64      526.70    117.11 o 
   0  21   5      136.46       88.62     88.52 o 
   1  21   5       42.76      169.19     70.08 o 
  -8   0   6       14.03       95.41    125.36 o 
  -7   0   6     1923.88     2575.42    324.54 o 
  -6   0   6       69.43      121.32     44.66 o 
  -5   0   6     8332.85    11441.51    481.64 o 
  -4   0   6        7.64       58.96     61.63 o 
  -3   0   6     2588.50     3255.50    181.22 o 
  -2   0   6    43830.73    41012.02    569.34 o 
  -1   0   6    41460.31    36850.61    802.99 o 
   0   0   6    10351.62     9847.29    212.85 o 
   1   0   6      599.81      603.77     74.52 o 
   2   0   6    66342.92    79616.78    803.34 o 
   3   0   6    17085.34    20136.71    520.00 o 
   4   0   6     1630.45     1419.34    108.64 o 
  -8   1   6      228.41      163.15     86.42 o 
  -7   1   6      233.97      225.28     72.54 o 
  -6   1   6     7500.08    10257.15    215.70 o 
  -5   1   6      200.00      262.67     45.96 o 
  -4   1   6     5390.44     6455.58    166.98 o 
  -3   1   6    10694.25    12802.98    259.67 o 
  -2   1   6    28758.36    26984.69    767.12 o 
  -1   1   6     6039.05     5333.84    143.24 o 
   0   1   6    13896.63    13390.89    212.47 o 
   1   1   6     4146.52     4002.75    165.65 o 
   2   1   6      288.19      299.37     36.39 o 
   3   1   6     7787.33     9249.70    269.37 o 
   4   1   6      991.38      936.87     68.12 o 
   5   1   6      834.52      838.51    101.68 o 
  -8   2   6      146.90      104.41     73.77 o 
  -7   2   6      512.18      488.28     92.13 o 
  -6   2   6      306.08      363.49     54.68 o 
  -5   2   6     2687.31     3479.62    159.80 o 
  -4   2   6      155.11      123.95     21.58 o 
  -3   2   6     7358.98     8139.42    227.18 o 
  -2   2   6      157.52      129.15     20.61 o 
  -1   2   6    16121.79    14257.50    202.26 o 
   0   2   6     6344.67     6078.28    191.15 o 
   1   2   6     4946.44     5097.85    189.70 o 
   2   2   6    10379.03    12529.92    281.77 o 
   3   2   6      651.55      646.25     49.36 o 
   4   2   6     2062.47     1985.71    115.02 o 
   5   2   6        0.24      130.23     63.38 o 
  -8   3   6     1045.41     1186.91    261.31 o 
  -7   3   6      521.15      489.81     89.40 o 
  -6   3   6     1212.40     1419.49    152.04 o 
  -5   3   6        1.72       42.27     27.46 o 
  -4   3   6     8535.15    10096.78    181.34 o 
  -3   3   6      382.75      360.47     46.34 o 
  -2   3   6     1276.56     1171.71     64.05 o 
  -1   3   6     6339.10     5404.07    176.40 o 
   0   3   6     9719.97     9124.17    172.16 o 
   1   3   6      917.30      858.70     54.07 o 
   2   3   6     1909.83     1719.67     60.56 o 
   3   3   6      630.67      573.94     31.86 o 
   4   3   6      775.91      817.62    103.77 o 
  -8   4   6       27.67       99.93     41.39 o 
  -7   4   6       42.03       66.90     23.67 o 
  -6   4   6      218.50      200.33     40.93 o 
  -5   4   6     1575.35     1783.75    119.98 o 
  -4   4   6     3337.71     3799.65    124.19 o 
  -3   4   6    28925.49    34238.06    636.11 o 
  -2   4   6     2088.45     1954.39     73.34 o 
  -1   4   6     2437.82     2521.17     76.95 o 
   0   4   6     8538.31     8497.90    296.78 o 
   1   4   6     8103.64     8008.06    334.60 o 
   2   4   6      176.26      116.64     35.70 o 
   3   4   6      352.88      276.50     40.71 o 
   4   4   6     3595.81     3487.06    199.88 o 
   5   4   6      139.50       43.18     59.20 o 
  -8   5   6      623.03      670.05    196.48 o 
  -7   5   6      283.93      272.94    113.61 o 
  -6   5   6       39.96       25.99     35.86 o 
  -5   5   6     2050.55     2450.09    109.35 o 
  -4   5   6     7328.50     8625.63    233.98 o 
  -3   5   6       80.24      105.22     20.96 o 
  -2   5   6      610.07      598.88     42.53 o 
  -1   5   6     4592.50     4309.68    130.52 o 
   0   5   6      859.92      869.18     61.52 o 
   1   5   6     7509.05     7665.64    218.48 o 
   2   5   6     3159.40     3086.14    126.78 o 
   3   5   6      114.05      101.07     57.97 o 
   4   5   6      772.23      458.25     81.48 o 
   5   5   6     2627.14     2631.14    204.75 o 
   6   5   6      245.72      174.11     89.84 o 
  -8   6   6       73.32      246.54    118.39 o 
  -7   6   6      190.49      234.37     68.20 o 
  -6   6   6      413.28      419.61     83.80 o 
  -5   6   6        3.14       27.77     17.61 o 
  -4   6   6      189.56      170.93     30.56 o 
  -3   6   6     3443.39     3527.59     79.76 o 
  -2   6   6     1166.99     1135.76     57.61 o 
  -1   6   6      988.57      928.31     48.30 o 
   0   6   6    15126.25    15558.06    346.79 o 
   1   6   6     6991.65     7267.57    144.33 o 
   2   6   6      507.97      504.02     46.76 o 
   3   6   6      154.24       77.09     55.02 o 
   4   6   6     1561.63     1342.73    153.22 o 
   5   6   6        1.07       96.80     74.52 o 
   6   6   6       37.58       41.79     61.98 o 
  -7   7   6       10.74       39.92     38.58 o 
  -6   7   6      101.98       37.99     46.20 o 
  -5   7   6       78.83       57.74     30.64 o 
  -4   7   6      819.67      959.81     81.01 o 
  -3   7   6       42.14       47.04     13.05 o 
  -2   7   6        5.98       18.86     21.80 o 
  -1   7   6      137.50      107.93     22.58 o 
   0   7   6      394.47      425.02     38.26 o 
   1   7   6     4621.00     4372.91    124.59 o 
   2   7   6      597.02      395.65     58.67 o 
   3   7   6      172.90      132.49     54.21 o 
   4   7   6      529.17      453.38    107.95 o 
   5   7   6        3.63      103.77     99.59 o 
   6   7   6       69.37      162.97     82.18 o 
  -7   8   6        6.41       91.98     46.94 o 
  -6   8   6      145.93      169.62     49.30 o 
  -5   8   6       77.02      101.05     28.81 o 
  -4   8   6     2273.63     2305.40    105.33 o 
  -3   8   6     4093.28     4033.37    110.47 o 
  -2   8   6      318.90      305.10     35.68 o 
  -1   8   6      141.40      151.10     27.29 o 
   0   8   6     1069.45      877.45     58.37 o 
   1   8   6     3062.62     2968.87    163.53 o 
   2   8   6      435.27      367.85     64.64 o 
   3   8   6      194.20      200.81     67.74 o 
   4   8   6      434.18      480.54    131.63 o 
   5   8   6       79.99       65.00     66.86 o 
   6   8   6      125.41       68.37     66.92 o 
  -7   9   6      363.04      251.51     92.56 o 
  -6   9   6       44.70       86.17     43.40 o 
  -5   9   6      796.79      821.58     75.59 o 
  -4   9   6     6907.83     7086.70    275.98 o 
  -3   9   6     2315.07     2173.24    152.62 o 
  -2   9   6      727.00      755.00     52.40 o 
  -1   9   6       28.59       35.48     24.58 o 
   0   9   6     1599.96     1637.50     70.39 o 
   1   9   6       21.84       55.03     17.90 o 
   2   9   6      498.99      411.79     42.37 o 
   3   9   6      135.67      135.34     46.51 o 
   4   9   6      172.75       83.83     92.63 o 
   5   9   6      733.00      640.89    181.77 o 
   6   9   6       46.84      126.29    133.02 o 
  -7  10   6       89.36      137.25     55.12 o 
  -6  10   6      256.27      223.33     73.82 o 
  -5  10   6      630.85      682.55     68.75 o 
  -4  10   6        8.19       42.15     22.62 o 
  -3  10   6     1396.65     1160.58    164.92 o 
  -2  10   6      926.15      873.54     55.90 o 
  -1  10   6      651.31      685.60     58.19 o 
   0  10   6     2961.56     2613.31    152.41 o 
   1  10   6     4810.57     4700.54    212.44 o 
   2  10   6        0.70       38.20     17.30 o 
   3  10   6      193.34       67.28     42.29 o 
   4  10   6      491.90      356.40    122.62 o 
   5  10   6      403.78      415.26     79.70 o 
   6  10   6        3.59       16.25     32.58 o 
  -7  11   6       14.10       84.45     42.80 o 
  -6  11   6       30.78      100.03     65.72 o 
  -5  11   6      205.96      223.19     51.97 o 
  -4  11   6     3163.52     3816.62    255.67 o 
  -3  11   6       11.41       55.31     18.79 o 
  -2  11   6     4160.87     4324.89    160.88 o 
  -1  11   6       42.60       62.84     26.99 o 
   0  11   6     3944.33     3911.12    209.91 o 
   1  11   6     1187.01     1048.96     62.80 o 
   2  11   6     1819.00     1799.95    110.85 o 
   3  11   6       30.13       69.80     45.73 o 
   4  11   6       42.53       73.12     34.57 o 
   5  11   6      873.41      712.43    170.93 o 
  -7  12   6      365.32      309.27    100.23 o 
  -6  12   6        4.56       66.39     41.72 o 
  -5  12   6      830.13      776.88     95.40 o 
  -4  12   6      545.23      596.59     62.83 o 
  -3  12   6     1428.91     1668.33     80.41 o 
  -2  12   6     2213.73     2256.83     99.26 o 
  -1  12   6     1866.23     1907.15     95.51 o 
   0  12   6     2870.01     2925.34    124.14 o 
   1  12   6     1861.20     1900.62    102.98 o 
   2  12   6     1728.33     1865.02    117.01 o 
   3  12   6     1232.47     1150.05    134.65 o 
   4  12   6      403.28      345.68    120.83 o 
   5  12   6       69.08       88.54     40.66 o 
  -6  13   6     1325.19     1393.27    198.41 o 
  -5  13   6      432.09      474.58     81.02 o 
  -4  13   6      345.20      438.17     47.56 o 
  -3  13   6      953.39      933.51     68.84 o 
  -2  13   6     2264.07     2304.33    121.82 o 
  -1  13   6     1463.14     1467.82     91.24 o 
   0  13   6     1029.01     1217.77     78.96 o 
   1  13   6     3047.12     2920.71    151.34 o 
   2  13   6      329.77      294.02     59.41 o 
   3  13   6     1299.40     1299.86    151.13 o 
   4  13   6      326.70      325.61    154.26 o 
   5  13   6      132.36       92.27     38.65 o 
  -6  14   6       16.26       47.11     56.72 o 
  -5  14   6     1338.70     1436.84    108.42 o 
  -4  14   6        0.36       45.05     23.03 o 
  -3  14   6      766.30      629.05     57.02 o 
  -2  14   6     2070.73     2083.75    102.93 o 
  -1  14   6     6268.03     6674.63    159.38 o 
   0  14   6      101.44      137.98     34.17 o 
   1  14   6       24.09       56.19     33.67 o 
   2  14   6     1868.73     1843.24    164.53 o 
   3  14   6      230.30      290.06     64.74 o 
   4  14   6      445.70      540.11    108.75 o 
   5  14   6        6.11       35.69     37.67 o 
  -6  15   6      822.66      887.41    122.93 o 
  -5  15   6      583.08      593.47     73.57 o 
  -4  15   6      198.33      151.30     43.22 o 
  -3  15   6      299.53      342.80     47.06 o 
  -2  15   6     1962.21     2063.48     99.03 o 
  -1  15   6      522.02      531.06     52.77 o 
   0  15   6     2472.27     2591.51    109.74 o 
   1  15   6      591.27      520.78     75.79 o 
   2  15   6      141.85      154.13     54.71 o 
   3  15   6     1328.68     1455.64    301.38 o 
   4  15   6      242.38      203.98     83.01 o 
  -5  16   6      351.42      286.39     68.91 o 
  -4  16   6       65.68       73.97     42.22 o 
  -3  16   6      640.04      603.62     55.83 o 
  -2  16   6      421.35      338.63     46.22 o 
  -1  16   6      765.06      648.17     85.14 o 
   0  16   6      568.38      553.06     52.98 o 
   1  16   6      235.58      255.63     51.45 o 
   2  16   6      725.17      837.53    140.42 o 
   3  16   6      173.51      199.07     87.95 o 
   4  16   6      858.16      873.86    140.31 o 
  -5  17   6      118.87      164.57     75.95 o 
  -4  17   6     1064.05     1207.18    112.57 o 
  -3  17   6      135.40      137.24     35.81 o 
  -2  17   6     1392.83     1380.87     91.36 o 
  -1  17   6      121.46       78.33     26.39 o 
   0  17   6      767.94      751.77     68.17 o 
   1  17   6      231.55      309.04    111.91 o 
   2  17   6       60.05      141.50     76.84 o 
   3  17   6      267.12      319.91     83.86 o 
   4  17   6       63.46       29.95     68.25 o 
  -4  18   6       35.52       59.27     34.85 o 
  -3  18   6      521.16      510.66     71.15 o 
  -2  18   6        0.46       79.96     30.93 o 
  -1  18   6        2.55       15.11     26.00 o 
   0  18   6     1204.38     1274.30     81.80 o 
   1  18   6      354.89      392.18     92.97 o 
   2  18   6      225.66      136.17     62.05 o 
   3  18   6        8.20       33.11     48.53 o 
  -4  19   6      323.97      276.82     61.89 o 
  -3  19   6       73.76       98.66     34.86 o 
  -2  19   6       12.27       78.49     25.30 o 
  -1  19   6      256.59      151.10     45.77 o 
   0  19   6      155.93      123.06     33.09 o 
   1  19   6       75.56      153.03     75.36 o 
   2  19   6        3.52      150.33     66.39 o 
  -3  20   6      137.56      143.20     49.18 o 
  -2  20   6       10.23       56.60     31.76 o 
  -1  20   6        7.24       80.37     34.92 o 
   0  20   6       40.87       29.49     43.76 o 
   1  20   6       10.61       43.85     63.24 o 
   2  20   6       43.36       67.04     89.49 o 
  -2  21   6        2.80       31.20     30.81 o 
  -1  21   6      126.24      197.22     58.53 o 
   0  21   6        0.16       76.00     39.71 o 
  -8   1   7       45.60       35.79     85.14 o 
  -7   1   7      443.41      542.96     79.74 o 
  -6   1   7        7.94       48.87     27.70 o 
  -5   1   7      235.01      273.44     40.54 o 
  -4   1   7     1810.28     2253.28     99.73 o 
  -3   1   7    18395.25    23327.83    436.36 o 
  -2   1   7    16292.72    15803.47    467.31 o 
  -1   1   7      592.47      376.48     38.55 o 
   0   1   7      169.06      216.97     24.42 o 
   1   1   7        6.53       34.78     16.38 o 
   2   1   7     1287.64     1334.10     42.91 o 
   3   1   7     1284.25     1253.49     95.57 o 
   4   1   7      181.45      139.44     71.38 o 
  -8   2   7      786.67      841.47    203.38 o 
  -7   2   7      355.93      526.59    121.94 o 
  -6   2   7      614.39      768.00    103.21 o 
  -5   2   7     2211.88     2716.39    234.19 o 
  -4   2   7      493.57      450.98     47.95 o 
  -3   2   7     1147.64     1198.95     56.04 o 
  -2   2   7      383.33      432.59     46.34 o 
  -1   2   7     1523.20     1323.53     58.51 o 
   0   2   7      135.77       43.68     31.79 o 
   1   2   7    11137.80    10621.41    326.09 o 
   2   2   7     4077.56     3722.21     96.99 o 
   3   2   7      924.88      859.70     48.53 o 
   4   2   7      781.83      908.85    119.09 o 
   5   2   7      596.03      599.63    105.16 o 
  -8   3   7      237.56      185.14     91.14 o 
  -7   3   7      466.64      601.04     96.20 o 
  -6   3   7      236.01      237.64     50.74 o 
  -5   3   7       11.13       36.40     23.27 o 
  -4   3   7     8418.16     9389.33    261.38 o 
  -3   3   7     3467.44     3318.55     78.29 o 
  -2   3   7       98.75       70.01     16.26 o 
  -1   3   7     6517.13     5692.31    160.03 o 
   0   3   7    22077.59    20425.75    357.50 o 
   1   3   7      707.74      721.93     66.38 o 
   2   3   7     1558.95     1494.33     77.04 o 
   3   3   7     2823.06     2573.21     81.36 o 
   4   3   7     2273.63     1940.97    144.86 o 
   5   3   7      327.66      300.86     94.02 o 
  -8   4   7      360.07      355.65    109.43 o 
  -7   4   7      312.77      354.69     75.56 o 
  -6   4   7      120.49      133.70     39.83 o 
  -5   4   7     4556.53     5807.45    307.56 o 
  -4   4   7     2555.67     2800.07    128.31 o 
  -3   4   7     9627.55     9915.33    264.04 o 
  -2   4   7     1267.39     1083.85     90.90 o 
  -1   4   7     7460.88     6255.72    229.09 o 
   0   4   7     2664.05     2376.23    107.26 o 
   1   4   7     9379.73     9170.34    266.34 o 
   2   4   7      985.39      783.65     73.17 o 
   3   4   7     2151.99     1948.49    107.42 o 
   4   4   7     1198.27     1011.92    117.00 o 
   5   4   7     1370.74      802.29    359.36 o 
  -8   5   7        9.35       79.57     59.66 o 
  -7   5   7      742.40      677.98    150.28 o 
  -6   5   7      114.00      115.26     53.98 o 
  -5   5   7     1073.78      938.43     91.58 o 
  -4   5   7     4595.74     4699.47    174.95 o 
  -3   5   7      438.65      458.98     29.79 o 
  -2   5   7    18834.58    18656.98    316.89 o 
  -1   5   7     1176.23      956.86     64.50 o 
   0   5   7    11884.21    12087.26    352.93 o 
   1   5   7       82.72       80.15     39.15 o 
   2   5   7     6518.20     6600.21    453.20 o 
   3   5   7      146.65       75.53     86.36 o 
   4   5   7      521.13      705.49    121.18 o 
   5   5   7      541.92      435.97    104.47 o 
  -8   6   7      162.96       79.39     82.88 o 
  -7   6   7     1524.68     2094.68    181.59 o 
  -6   6   7     3321.27     4033.61    382.46 o 
  -5   6   7      641.37      581.68     79.85 o 
  -4   6   7     1484.19     1576.85    146.43 o 
  -3   6   7     9240.51     9695.86    230.90 o 
  -2   6   7     1719.11     1553.98     85.15 o 
  -1   6   7    11510.40    11666.92    397.52 o 
   0   6   7     1218.82     1151.75     61.73 o 
   1   6   7     4761.86     4626.33    174.02 o 
   2   6   7     1820.34     1691.90     96.46 o 
   3   6   7     7817.16     7448.07    327.82 o 
   4   6   7       27.46       50.84     58.50 o 
   5   6   7      289.04      278.57     87.05 o 
  -7   7   7      631.00      809.07    135.71 o 
  -6   7   7     1611.15     2040.13    263.20 o 
  -5   7   7     5236.38     6314.12    220.38 o 
  -4   7   7       22.85       70.15     19.58 o 
  -3   7   7     1119.05     1075.05     52.95 o 
  -2   7   7    24870.43    25052.21    410.85 o 
  -1   7   7     6445.78     6417.17    135.11 o 
   0   7   7     4283.15     4311.99    134.93 o 
   1   7   7      335.35      287.71     26.72 o 
   2   7   7     6996.97     6453.04    271.38 o 
   3   7   7      323.30      206.35     63.38 o 
   4   7   7     1252.64      935.31    289.02 o 
   5   7   7      297.82      305.04    117.70 o 
   6   7   7      108.34      249.32    101.68 o 
  -7   8   7     1134.52     1059.36    215.39 o 
  -6   8   7      825.30      948.20    123.41 o 
  -5   8   7     1061.20     1048.56     98.39 o 
  -4   8   7       97.46       71.21     22.01 o 
  -3   8   7    16274.48    17199.74    361.23 o 
  -2   8   7       49.76       60.77     17.34 o 
  -1   8   7    21945.08    22731.92    409.42 o 
   0   8   7      395.04      394.65     37.35 o 
   1   8   7     5795.73     5768.47    184.64 o 
   2   8   7     2447.47     2244.37    161.09 o 
   3   8   7     5329.72     5400.95    217.35 o 
   4   8   7      113.26      107.25     64.07 o 
   5   8   7       12.43       63.38     83.57 o 
   6   8   7      578.68      531.70    137.89 o 
  -7   9   7      415.63      330.22     98.09 o 
  -6   9   7     1654.11     1810.11    198.06 o 
  -5   9   7     1425.96     1402.69    102.88 o 
  -4   9   7     2554.14     2491.19    112.07 o 
  -3   9   7      445.85      421.75     41.04 o 
  -2   9   7     6578.19     6565.23    169.34 o 
  -1   9   7       12.59       52.91     22.80 o 
   0   9   7     3207.45     3167.11    172.33 o 
   1   9   7     5651.79     5515.41    171.64 o 
   2   9   7     6879.13     6881.37    219.84 o 
   3   9   7     1896.73     1707.10    116.88 o 
   4   9   7     1947.99     1745.98    172.76 o 
   5   9   7      608.53      743.90    156.35 o 
   6   9   7      355.62      225.23     90.77 o 
  -7  10   7      133.72      202.27     57.03 o 
  -6  10   7      219.15      130.89     46.88 o 
  -5  10   7     1703.76     1856.50     87.95 o 
  -4  10   7      635.32      576.56     55.47 o 
  -3  10   7     3861.76     3935.20    125.02 o 
  -2  10   7      260.56      294.75     34.30 o 
  -1  10   7     2900.81     2684.03    109.42 o 
   0  10   7      119.67       73.36     23.41 o 
   1  10   7     4066.70     4144.03    149.68 o 
   2  10   7        7.01       33.42     32.47 o 
   3  10   7      318.31      315.86     60.50 o 
   4  10   7      757.43      735.01    115.94 o 
   5  10   7      207.80      294.73     75.91 o 
  -7  11   7      226.02      232.98     71.93 o 
  -6  11   7        2.87       89.93     50.29 o 
  -5  11   7      283.03      281.02     42.53 o 
  -4  11   7     1125.05     1148.67     91.12 o 
  -3  11   7     2595.59     2685.10    119.61 o 
  -2  11   7       15.71       29.75     29.86 o 
  -1  11   7     1222.03     1136.38     72.11 o 
   0  11   7     7547.90     7814.07    305.04 o 
   1  11   7     1684.98     1612.55     85.92 o 
   2  11   7       54.39       47.57     32.87 o 
   3  11   7      498.82      434.92     79.21 o 
   4  11   7      214.96      135.28     66.17 o 
   5  11   7      214.03      177.64     53.46 o 
  -7  12   7        4.99       37.39     70.69 o 
  -6  12   7        4.64       63.79     35.88 o 
  -5  12   7     1310.01     1251.46     96.89 o 
  -4  12   7     2239.15     2210.20     85.34 o 
  -3  12   7       80.90       97.23     32.37 o 
  -2  12   7      169.74      135.34     31.42 o 
  -1  12   7       22.57       78.27     32.74 o 
   0  12   7     1765.75     1591.33    121.99 o 
   1  12   7     1792.41     1658.00     82.27 o 
   2  12   7       50.67        9.01     35.00 o 
   3  12   7        0.89      111.16     50.11 o 
   4  12   7      908.82      753.31    123.58 o 
   5  12   7      516.66      403.65    117.88 o 
  -6  13   7        3.43       29.21     58.45 o 
  -5  13   7      285.90      348.92     66.85 o 
  -4  13   7      788.71      886.12     73.53 o 
  -3  13   7       43.09       67.66     25.95 o 
  -2  13   7      196.21      147.54     33.12 o 
  -1  13   7      853.06      760.61     73.06 o 
   0  13   7     2480.47     2684.74    147.06 o 
   1  13   7        0.50       25.30     15.80 o 
   2  13   7      286.79      322.93     60.26 o 
   3  13   7       12.79       22.66     72.08 o 
   4  13   7        0.58       53.97     57.12 o 
   5  13   7      405.27      388.93    102.08 o 
  -6  14   7        0.20       86.41     49.95 o 
  -5  14   7      160.19      124.88     37.51 o 
  -4  14   7      156.16      130.46     38.77 o 
  -3  14   7      183.64      145.12     42.79 o 
  -2  14   7      120.33      112.95     30.60 o 
  -1  14   7       85.84      100.12     31.63 o 
   0  14   7      291.82      310.07     49.92 o 
   1  14   7      148.18      171.04     41.52 o 
   2  14   7       56.90       81.65     42.59 o 
   3  14   7       22.19      113.56     62.33 o 
   4  14   7      111.02      102.40     51.33 o 
  -6  15   7       74.11      166.60     67.83 o 
  -5  15   7      236.47       80.28     59.54 o 
  -4  15   7      338.83      275.10     43.74 o 
  -3  15   7      116.93      102.24     34.53 o 
  -2  15   7       39.63       29.63     25.43 o 
  -1  15   7        0.75       84.98     29.28 o 
   0  15   7       81.11       98.12     31.93 o 
   1  15   7      320.24      357.01     52.98 o 
   2  15   7       79.51       78.47     44.73 o 
   3  15   7      184.29      128.78     67.09 o 
   4  15   7        9.59       35.16     33.75 o 
  -5  16   7      139.07      158.01     45.05 o 
  -4  16   7      276.40      307.74     41.15 o 
  -3  16   7        0.12       29.41     26.39 o 
  -2  16   7       36.02       62.23     26.72 o 
  -1  16   7       21.35       65.94     29.03 o 
   0  16   7      101.69      144.62     40.14 o 
   1  16   7      505.12      470.62     69.61 o 
   2  16   7       43.55       24.43     37.88 o 
   3  16   7       25.67       70.47    107.60 o 
   4  16   7       88.45       80.80     44.41 o 
  -5  17   7        0.13       49.26     39.40 o 
  -4  17   7      367.36      420.27     63.33 o 
  -3  17   7      170.83      256.84     47.27 o 
  -2  17   7        6.82       43.38     31.23 o 
  -1  17   7      205.98      194.08     57.41 o 
   0  17   7      892.66      993.99     73.58 o 
   1  17   7       62.76       66.18     47.64 o 
   2  17   7        0.11      104.97    110.39 o 
   3  17   7       22.75      119.17     69.99 o 
  -4  18   7      157.94      159.31     46.24 o 
  -3  18   7      102.47      112.52     31.92 o 
  -2  18   7        3.42       57.53     30.62 o 
  -1  18   7      413.87      427.92     55.40 o 
   0  18   7       22.75       62.63     55.31 o 
   1  18   7      712.61      728.66    110.10 o 
   2  18   7      151.89      178.94     62.28 o 
   3  18   7        0.08       -9.63     65.81 o 
  -4  19   7       40.17       53.53     33.52 o 
  -3  19   7       81.75      115.31     39.11 o 
  -2  19   7       97.36       73.39     31.35 o 
  -1  19   7       89.31      105.57     27.66 o 
   0  19   7       49.06      139.36     70.19 o 
   1  19   7       31.89       14.28    158.44 o 
   2  19   7      362.22      319.57    119.09 o 
  -3  20   7      418.66      513.11     82.40 o 
  -2  20   7        2.40       74.36     36.55 o 
  -1  20   7      894.15     1032.79    117.56 o 
   0  20   7      158.28      137.51     43.10 o 
   1  20   7      426.62      435.08    116.75 o 
  -1  21   7       50.41       96.03     45.75 o 
   0  21   7      208.50      201.59     55.40 o 
  -8   0   8       60.58       33.43    101.68 o 
  -7   0   8     1374.99     1680.12    401.35 o 
  -6   0   8     5224.41     6793.61    278.92 o 
  -5   0   8       12.84      106.74     45.95 o 
  -4   0   8     1459.58     1596.40    289.84 o 
  -3   0   8    17999.54    18690.69   1916.59 o 
  -2   0   8    42762.36    41289.93   2848.42 o 
  -1   0   8      122.66      115.22     73.47 o 
   0   0   8     1866.46     2030.08    106.52 o 
   1   0   8    13335.19    13420.58    351.39 o 
   2   0   8        9.12       29.09     22.15 o 
   3   0   8    12304.96    11484.32    810.30 o 
  -8   1   8       11.73       26.67     55.39 o 
  -7   1   8     3089.84     3731.80    341.70 o 
  -6   1   8      225.33      341.46     79.01 o 
  -5   1   8     1874.18     2121.07    143.57 o 
  -4   1   8     1005.21     1101.58    108.79 o 
  -3   1   8     5185.07     5835.39    205.47 o 
  -2   1   8    27091.36    25313.34    453.02 o 
  -1   1   8    20887.12    19234.87    352.09 o 
   0   1   8     6995.21     6645.11    205.89 o 
   1   1   8      190.48      196.72     20.96 o 
   2   1   8    13775.33    14234.03    491.55 o 
   3   1   8     1959.48     1730.58     60.27 o 
   4   1   8      410.57      256.98    106.55 o 
  -8   2   8      664.16      438.77    119.00 o 
  -7   2   8       18.66       60.10     39.81 o 
  -6   2   8     4957.05     6563.86    248.07 o 
  -5   2   8      257.06      240.80     43.89 o 
  -4   2   8     3614.31     4173.66    252.74 o 
  -3   2   8     5705.73     5320.43    244.34 o 
  -2   2   8    15532.44    14450.82    282.37 o 
  -1   2   8      127.19       72.96     24.24 o 
   0   2   8     4015.04     3721.89    134.00 o 
   1   2   8     3995.79     4276.10     90.60 o 
   2   2   8     3317.61     3396.14    131.46 o 
   3   2   8     1650.45     1706.15     80.99 o 
   4   2   8       38.24       11.14     28.55 o 
  -8   3   8      140.85      111.81     73.62 o 
  -7   3   8      634.14      672.60    109.27 o 
  -6   3   8      397.64      349.52     59.88 o 
  -5   3   8     6380.76     8143.12    342.66 o 
  -4   3   8      356.89      365.27     42.65 o 
  -3   3   8    10998.45    10837.66    494.17 o 
  -2   3   8     1241.72     1081.01     72.51 o 
  -1   3   8     1551.49     1304.23     77.94 o 
   0   3   8     8228.69     7863.74    177.22 o 
   1   3   8     2532.11     2349.68     89.77 o 
   2   3   8      854.45      806.49    101.28 o 
   3   3   8     1393.03     1204.09    110.48 o 
   4   3   8     3043.98     2974.48    172.02 o 
  -8   4   8      715.65      894.12    121.34 o 
  -7   4   8      327.49      274.81     75.74 o 
  -6   4   8       66.95       69.91     29.96 o 
  -5   4   8     2558.39     3147.28    197.63 o 
  -4   4   8     6877.18     7649.08    231.32 o 
  -3   4   8      653.57      687.43     36.15 o 
  -2   4   8     2225.83     1943.89     82.42 o 
  -1   4   8    18035.91    16218.12    361.62 o 
   0   4   8     4225.59     3765.88    124.77 o 
   1   4   8     8851.83     9272.31    414.97 o 
   2   4   8      778.34      712.55    120.46 o 
   3   4   8     4999.82     4589.59    282.05 o 
   4   4   8       78.10       15.32     55.02 o 
   5   4   8      682.36      523.02    101.68 o 
  -8   5   8       16.31       23.45     66.95 o 
  -7   5   8        0.45       60.29     45.95 o 
  -6   5   8     1089.50     1502.68    130.11 o 
  -5   5   8     1985.28     2370.14    140.33 o 
  -4   5   8     1823.90     1816.60     69.50 o 
  -3   5   8     3711.92     3624.99     96.03 o 
  -2   5   8     1883.08     1881.03     78.07 o 
  -1   5   8      797.26      747.18     41.79 o 
   0   5   8    20417.61    19881.58    483.03 o 
   1   5   8     3164.05     3160.03    125.36 o 
   2   5   8        6.99        9.61     22.90 o 
   3   5   8     1643.01     1691.45    305.39 o 
   4   5   8     2069.37     2013.40    187.34 o 
   5   5   8       86.89       75.91     52.23 o 
  -8   6   8       79.34       99.04     63.87 o 
  -7   6   8        4.87       34.03     31.45 o 
  -6   6   8        0.39       42.73     22.72 o 
  -5   6   8     1375.31     1319.57    114.88 o 
  -4   6   8     2746.88     2894.92    111.33 o 
  -3   6   8      508.38      544.33     43.83 o 
  -2   6   8       29.38       58.95     24.22 o 
  -1   6   8     1215.60     1128.80     58.54 o 
   0   6   8       96.37       45.87     21.88 o 
   1   6   8      206.27      218.54     48.72 o 
   2   6   8       51.70       54.89     26.23 o 
   3   6   8      146.94      117.44     45.11 o 
   4   6   8      373.29      335.68     82.18 o 
   5   6   8      672.66      480.54    100.29 o 
  -7   7   8       95.60       91.82     48.50 o 
  -6   7   8      150.51      155.39     44.38 o 
  -5   7   8        2.89       27.09     25.71 o 
  -4   7   8      819.60      724.03     52.67 o 
  -3   7   8      306.76      301.63     34.04 o 
  -2   7   8       87.43      102.79     21.91 o 
  -1   7   8       20.73        5.89     22.86 o 
   0   7   8     1433.76     1389.49     70.56 o 
   1   7   8      175.43      191.47     37.37 o 
   2   7   8        0.33       34.61     37.80 o 
   3   7   8        0.03       50.82     45.85 o 
   4   7   8      137.50      161.57     87.05 o 
   5   7   8        2.45       75.22     59.89 o 
  -7   8   8        2.32       70.11     47.58 o 
  -6   8   8        1.89       63.92     40.27 o 
  -5   8   8      209.39      180.29     41.80 o 
  -4   8   8      309.52      295.66     37.27 o 
  -3   8   8       91.19       75.88     19.50 o 
  -2   8   8      727.28      656.06     57.40 o 
  -1   8   8     4003.65     4045.08    127.57 o 
   0   8   8      346.60      330.87     33.56 o 
   1   8   8      814.70      745.62     32.33 o 
   2   8   8       98.24       58.73     37.21 o 
   3   8   8       28.09       81.65     49.60 o 
   4   8   8        0.33       83.57     32.04 o 
   5   8   8       22.20       59.89     62.68 o 
  -7   9   8       43.23       89.81     36.74 o 
  -6   9   8       51.23       72.88     44.06 o 
  -5   9   8      251.20      247.40     43.09 o 
  -4   9   8      342.59      370.86     31.87 o 
  -3   9   8      587.26      502.22     41.89 o 
  -2   9   8      614.67      648.84     61.77 o 
  -1   9   8      376.84      356.80     43.76 o 
   0   9   8     3858.20     3721.50    113.51 o 
   1   9   8     3440.80     3281.04    107.50 o 
   2   9   8       16.41       29.18     37.29 o 
   3   9   8      102.32      102.67     41.55 o 
   4   9   8     1373.42     1314.03    244.32 o 
   5   9   8      400.73      315.49    111.43 o 
  -7  10   8        1.60       28.70     55.94 o 
  -6  10   8       11.43       44.32     36.66 o 
  -5  10   8      888.22     1039.21     82.80 o 
  -4  10   8     8096.54     8886.21    263.36 o 
  -3  10   8     1920.22     1751.22     87.48 o 
  -2  10   8      295.67      274.93     32.39 o 
  -1  10   8     1058.04     1002.59     69.96 o 
   0  10   8     3752.96     3895.74    190.07 o 
   1  10   8      136.30      145.67     27.25 o 
   2  10   8       16.88       34.20     35.71 o 
   3  10   8       20.73       -5.96     35.68 o 
   4  10   8       35.30       62.68     48.69 o 
   5  10   8      453.53      551.06    119.10 o 
  -7  11   8      211.92      249.37     70.90 o 
  -6  11   8        0.33       44.92     35.82 o 
  -5  11   8      305.31      290.18     47.84 o 
  -4  11   8       22.81       34.58     20.67 o 
  -3  11   8      659.09      644.54     56.43 o 
  -2  11   8     1054.41      959.97     54.71 o 
  -1  11   8      389.76      357.70     42.08 o 
   0  11   8     3908.37     3874.13    128.34 o 
   1  11   8     3616.49     3662.10    169.14 o 
   2  11   8      461.43      612.49     96.12 o 
   3  11   8      397.13      387.26    121.79 o 
   4  11   8      602.67      546.99    112.47 o 
   5  11   8      147.21      140.44     82.18 o 
  -6  12   8      699.07      729.39    125.85 o 
  -5  12   8      130.34      141.81     39.33 o 
  -4  12   8      883.37      723.47     59.92 o 
  -3  12   8     2232.64     2223.83     86.19 o 
  -2  12   8     2988.77     2975.89    113.89 o 
  -1  12   8     1596.99     1637.25     83.43 o 
   0  12   8      759.67      785.68     72.92 o 
   1  12   8     2758.77     2891.10    164.15 o 
   2  12   8      231.47      138.45     45.64 o 
   3  12   8     1023.62      994.62     96.05 o 
   4  12   8        0.72        4.17     51.37 o 
   5  12   8      271.38      137.85    106.21 o 
  -6  13   8       88.70       49.06     44.08 o 
  -5  13   8     1109.84     1095.46    124.47 o 
  -4  13   8      423.08      399.64     45.54 o 
  -3  13   8     1770.67     1750.58     96.15 o 
  -2  13   8     1655.90     1717.95    111.09 o 
  -1  13   8     3872.11     4332.90    135.53 o 
   0  13   8        5.05       55.27     28.96 o 
   1  13   8        1.78       12.05     30.62 o 
   2  13   8     3081.57     3214.08    221.43 o 
   3  13   8      194.28      152.80     43.89 o 
   4  13   8      243.08      181.47     75.04 o 
  -6  14   8     1079.08     1309.07    198.02 o 
  -5  14   8      162.44      121.92     69.16 o 
  -4  14   8      278.37      181.84     34.19 o 
  -3  14   8     1270.25     1271.42     84.59 o 
  -2  14   8     2322.39     2336.29    107.49 o 
  -1  14   8      660.78      646.00     54.23 o 
   0  14   8      212.45      246.33     40.63 o 
   1  14   8     1621.21     1695.90    148.74 o 
   2  14   8      264.43      284.91     54.06 o 
   3  14   8      491.92      369.43     90.88 o 
   4  14   8      199.01      195.60    153.22 o 
  -6  15   8        5.91      131.41     76.60 o 
  -5  15   8      523.33      514.44     69.75 o 
  -4  15   8       60.26       52.78     25.95 o 
  -3  15   8      987.82      973.72     66.70 o 
  -2  15   8      591.53      589.88     53.88 o 
  -1  15   8     1845.08     2038.86     91.68 o 
   0  15   8        0.95       83.59     28.62 o 
   1  15   8       35.40       48.07     39.66 o 
   2  15   8     1089.80     1001.22    104.17 o 
   3  15   8      191.33      192.76    106.90 o 
   4  15   8      121.84      128.01     57.29 o 
  -5  16   8        3.64      104.76     45.44 o 
  -4  16   8      557.36      483.82     55.22 o 
  -3  16   8      120.85      120.58     33.62 o 
  -2  16   8     1382.29     1513.97     77.68 o 
  -1  16   8      361.34      404.21     45.19 o 
   0  16   8      247.59      212.43     62.52 o 
   1  16   8      799.22      779.60     93.91 o 
   2  16   8       18.30        9.76     40.13 o 
   3  16   8      558.65      501.18    107.54 o 
  -5  17   8       84.54      157.54     36.72 o 
  -4  17   8      177.88      164.92     37.64 o 
  -3  17   8      154.28      134.12     31.81 o 
  -2  17   8      453.93      580.41     60.10 o 
  -1  17   8       23.51       82.05     28.80 o 
   0  17   8     1848.71     2287.33    129.25 o 
   1  17   8      364.57      438.82     72.70 o 
   2  17   8      889.07     1008.29    130.04 o 
   3  17   8       32.55       67.26     61.84 o 
  -4  18   8      923.58      893.37     86.51 o 
  -3  18   8        0.30       27.68     24.90 o 
  -2  18   8        8.43       20.35     29.52 o 
  -1  18   8      692.58      689.33     62.57 o 
   0  18   8        2.79       72.21     48.45 o 
   1  18   8      286.42      341.11     73.90 o 
   2  18   8      148.81       41.07     55.62 o 
  -4  19   8      152.25      168.64     49.24 o 
  -3  19   8      118.48       77.56     36.86 o 
  -2  19   8       31.09       39.57     28.12 o 
  -1  19   8        7.68      105.64     31.09 o 
   0  19   8      561.56      578.23     82.13 o 
   1  19   8      299.57      394.66     78.27 o 
   2  19   8       26.30        3.48     44.19 o 
  -3  20   8        4.18       53.26     32.21 o 
  -2  20   8        5.57       49.10     23.75 o 
  -1  20   8      186.45      110.31     33.73 o 
   0  20   8        3.47       58.06     54.35 o 
   1  20   8      169.70      244.23     84.97 o 
  -8   1   9      394.76      386.45     85.36 o 
  -7   1   9      446.48      613.49     80.02 o 
  -6   1   9       63.68       43.02     30.00 o 
  -5   1   9     1914.81     2264.95    138.64 o 
  -4   1   9     2167.62     2241.79     99.27 o 
  -3   1   9      108.58      104.02     14.28 o 
  -2   1   9      389.86      362.66     51.29 o 
  -1   1   9     5653.72     5365.48    168.61 o 
   0   1   9     4204.29     4307.02    137.51 o 
   1   1   9      905.96      931.16     53.67 o 
   2   1   9     1563.24     1604.12     67.35 o 
   3   1   9       10.03       13.27     23.02 o 
  -8   2   9       22.99       36.54     94.72 o 
  -7   2   9      454.74      552.44    121.18 o 
  -6   2   9     1062.69     1178.87     97.42 o 
  -5   2   9     2366.82     3000.49    176.42 o 
  -4   2   9     1945.77     1951.19    121.22 o 
  -3   2   9     8283.27     7863.61    168.06 o 
  -2   2   9     1094.02      960.81     91.57 o 
  -1   2   9    10737.66     9465.09    194.81 o 
   0   2   9     9982.78     8982.68    187.97 o 
   1   2   9      805.14      707.26     38.21 o 
   2   2   9        5.92       14.68     11.90 o 
   3   2   9     1743.06     1629.84     77.82 o 
   4   2   9     1609.91     1524.44    128.84 o 
  -8   3   9      256.84      351.47     92.37 o 
  -7   3   9       20.62       76.71     42.98 o 
  -6   3   9      225.51      203.48     52.16 o 
  -5   3   9     5503.54     6037.45    372.43 o 
  -4   3   9     2590.64     2661.95    145.40 o 
  -3   3   9      653.47      543.74     61.00 o 
  -2   3   9     4470.74     4168.82    135.19 o 
  -1   3   9    13192.76    11677.58    231.29 o 
   0   3   9     1188.79     1122.13     50.13 o 
   1   3   9     9225.36     9264.21    238.76 o 
   2   3   9       40.20       92.81     34.31 o 
   3   3   9       15.11       42.64     20.84 o 
   4   3   9     1999.16     1864.05    166.45 o 
  -8   4   9      119.61      210.60     91.50 o 
  -7   4   9        2.02       60.84     24.89 o 
  -6   4   9     3244.16     4105.11    197.75 o 
  -5   4   9       70.05       62.70     29.25 o 
  -4   4   9     5628.84     5999.74    239.34 o 
  -3   4   9        2.66       25.42     15.71 o 
  -2   4   9     9446.55     9243.77    298.76 o 
  -1   4   9     1888.08     1568.08     84.47 o 
   0   4   9    15277.70    15313.64    458.66 o 
   1   4   9        2.93       41.87     43.19 o 
   2   4   9     2200.92     2255.33    101.38 o 
   3   4   9      987.49      744.57    107.47 o 
   4   4   9      662.37      453.81     61.18 o 
  -8   5   9      208.82      139.24     56.68 o 
  -7   5   9     1001.66     1216.25    203.61 o 
  -6   5   9     1056.90     1339.95    117.09 o 
  -5   5   9     1349.81     1375.35    139.62 o 
  -4   5   9      353.34      297.49     36.03 o 
  -3   5   9     2630.17     2536.99     70.47 o 
  -2   5   9        1.36       50.09     24.96 o 
  -1   5   9     3601.92     3622.33     94.69 o 
   0   5   9      369.88      276.72     37.35 o 
   1   5   9     3763.64     3618.25    167.50 o 
   2   5   9     3484.10     3574.49    135.08 o 
   3   5   9     3755.26     3301.67    173.70 o 
   4   5   9      454.90      369.81     89.14 o 
  -7   6   9      462.71      576.55    106.61 o 
  -6   6   9     1990.10     2462.26    173.40 o 
  -5   6   9      839.01      817.79     85.78 o 
  -4   6   9     3044.87     3088.18    133.54 o 
  -3   6   9      169.58      175.19     29.43 o 
  -2   6   9    23325.08    23178.13    499.27 o 
  -1   6   9     4610.08     4358.92    131.61 o 
   0   6   9      611.17      678.41     72.95 o 
   1   6   9     1364.11     1349.68     70.33 o 
   2   6   9     2958.79     3087.73    133.77 o 
   3   6   9       29.80       36.64     30.03 o 
   4   6   9       46.49      128.21     48.03 o 
   5   6   9      776.29      483.33    273.70 o 
  -7   7   9      595.65      647.80    124.15 o 
  -6   7   9     2139.03     2149.53    263.11 o 
  -5   7   9      393.44      390.16     49.84 o 
  -4   7   9       25.12       22.04     12.61 o 
  -3   7   9    12897.04    12736.73    337.62 o 
  -2   7   9      898.15      804.95     61.86 o 
  -1   7   9     6645.24     6662.67    218.62 o 
   0   7   9      243.39      265.88     32.35 o 
   1   7   9     4990.61     5029.05    236.19 o 
   2   7   9     1017.34      921.43    120.97 o 
   3   7   9     2024.49     1941.26    128.56 o 
   4   7   9      219.52      143.80     39.00 o 
   5   7   9       25.13       45.96     60.59 o 
  -7   8   9      605.39      632.58    106.44 o 
  -6   8   9     1982.71     1824.38    321.60 o 
  -5   8   9      823.02      820.43     97.25 o 
  -4   8   9     2824.03     2893.66    110.95 o 
  -3   8   9      436.70      386.67     48.38 o 
  -2   8   9    14595.07    14137.63    445.79 o 
  -1   8   9       25.30       67.52     25.40 o 
   0   8   9      530.84      496.63     45.41 o 
   1   8   9     9183.84     9215.55    529.81 o 
   2   8   9     8861.24     8727.93    391.46 o 
   3   8   9      830.48      665.84     91.93 o 
   4   8   9      985.68      859.40    159.48 o 
   5   8   9      402.33      282.75     98.20 o 
  -7   9   9      140.94      113.70     40.19 o 
  -6   9   9      147.94       86.19     38.93 o 
  -5   9   9      767.66      797.77     98.07 o 
  -4   9   9      864.04      828.97     56.07 o 
  -3   9   9     9755.79     9528.82    341.02 o 
  -2   9   9      127.97      102.25     23.55 o 
  -1   9   9     8015.92     8440.73    277.87 o 
   0   9   9      464.19      428.36     38.23 o 
   1   9   9     2069.47     2306.95    140.93 o 
   2   9   9     1810.68     1390.56    141.88 o 
   3   9   9      866.09      843.01    117.35 o 
   4   9   9      620.07      853.83    155.31 o 
   5   9   9        0.70       46.35     38.47 o 
  -7  10   9      374.09      384.33     89.84 o 
  -6  10   9      792.08      866.86    127.72 o 
  -5  10   9      257.67      122.38     42.76 o 
  -4  10   9     3427.21     3735.80    172.94 o 
  -3  10   9      721.98      653.06     50.89 o 
  -2  10   9     1297.91     1338.92     65.79 o 
  -1  10   9     1513.81     1401.51     73.80 o 
   0  10   9     4611.26     4716.11    198.96 o 
   1  10   9      550.82      478.33     62.34 o 
   2  10   9      430.84      384.28     78.76 o 
   3  10   9     1235.27     1180.14    106.73 o 
   4  10   9      271.92      218.98     88.51 o 
   5  10   9       16.24      -10.75     41.48 o 
  -7  11   9        0.57       54.20     51.94 o 
  -6  11   9        0.65      113.07    127.60 o 
  -5  11   9     2038.52     2216.90    161.80 o 
  -4  11   9     2505.22     2546.51    107.05 o 
  -3  11   9       35.53       77.16     25.85 o 
  -2  11   9       45.36       43.99     18.39 o 
  -1  11   9     1848.00     1770.28     89.24 o 
   0  11   9      291.86      367.44     41.18 o 
   1  11   9     2557.52     2282.25    134.00 o 
   2  11   9       37.82       80.35     38.32 o 
   3  11   9        3.33       35.77     33.85 o 
   4  11   9      741.25      689.64    118.71 o 
   5  11   9      456.71      481.88     91.67 o 
  -6  12   9       50.41       72.84     32.25 o 
  -5  12   9      177.14      153.33     32.65 o 
  -4  12   9     2175.23     2112.31    107.19 o 
  -3  12   9      162.96      126.52     26.01 o 
  -2  12   9      175.64      140.12     31.06 o 
  -1  12   9      983.40      955.26     67.93 o 
   0  12   9     4695.87     4990.62    181.50 o 
   1  12   9      590.73      646.39     64.82 o 
   2  12   9        6.75       91.89     33.92 o 
   3  12   9      363.12      371.86     63.74 o 
   4  12   9       99.24      130.37     70.99 o 
  -6  13   9        0.91       21.09     30.07 o 
  -5  13   9      228.68      184.14     46.39 o 
  -4  13   9       77.07       56.07     27.20 o 
  -3  13   9       31.49       65.06     20.37 o 
  -2  13   9      144.88      190.19     33.36 o 
  -1  13   9      271.35      255.77     52.35 o 
   0  13   9      846.80      915.49     69.75 o 
   1  13   9      228.30      246.36     34.59 o 
   2  13   9      377.59      417.29     69.57 o 
   3  13   9       23.90       81.49     50.01 o 
   4  13   9      398.81      245.87    153.91 o 
  -6  14   9       41.97       91.60     39.97 o 
  -5  14   9       13.11       39.88     35.45 o 
  -4  14   9      231.69      128.31     33.02 o 
  -3  14   9      340.75      331.24     43.62 o 
  -2  14   9      334.00      264.90     43.00 o 
  -1  14   9      142.89      105.39     27.46 o 
   0  14   9        2.19       12.68     23.89 o 
   1  14   9      791.22      803.27     91.47 o 
   2  14   9        0.81       26.05     48.05 o 
   3  14   9      200.56      112.26     51.84 o 
   4  14   9       41.31      139.59     84.97 o 
  -5  15   9       17.89       21.96     35.03 o 
  -4  15   9       99.71      104.09     33.22 o 
  -3  15   9       88.13       83.42     22.36 o 
  -2  15   9        4.53       31.66     27.56 o 
  -1  15   9       20.89       41.68     26.53 o 
   0  15   9        8.35       28.40     24.68 o 
   1  15   9      225.46      221.92     68.67 o 
   2  15   9       23.96       71.24     48.95 o 
   3  15   9      271.61      352.48     89.49 o 
   4  15   9       17.16       27.16     71.04 o 
  -5  16   9       74.22      143.11     47.03 o 
  -4  16   9      454.00      527.94     55.90 o 
  -3  16   9      373.08      416.07     61.35 o 
  -2  16   9       66.15       45.81     26.83 o 
  -1  16   9      135.09       81.85     31.87 o 
   0  16   9     1608.25     1724.59    125.28 o 
   1  16   9      869.07      925.86    104.00 o 
   2  16   9        9.84       40.73     45.77 o 
   3  16   9       79.08       46.43     43.07 o 
  -5  17   9      435.34      524.63     92.93 o 
  -4  17   9      173.10      129.11     36.50 o 
  -3  17   9       15.09       80.98     32.64 o 
  -2  17   9       79.11      139.50     36.34 o 
  -1  17   9      239.61      225.66     47.75 o 
   0  17   9       67.16       81.06     45.57 o 
   1  17   9      529.91      416.73     74.62 o 
   2  17   9       28.84       62.11     40.03 o 
   3  17   9       10.72      108.96     56.80 o 
  -4  18   9      317.70      261.44     64.52 o 
  -3  18   9      574.29      592.67     59.18 o 
  -2  18   9        5.41       94.24     31.26 o 
  -1  18   9       16.21      122.13     38.43 o 
   0  18   9      263.16      327.98     63.80 o 
   1  18   9       52.02       19.27     28.24 o 
   2  18   9       50.29       87.82     56.53 o 
  -3  19   9      905.75      973.58    103.92 o 
  -2  19   9      103.15       97.14     33.02 o 
  -1  19   9      554.45      566.38     73.76 o 
   0  19   9       16.28      121.18     44.73 o 
   1  19   9      168.35      320.92     68.05 o 
  -2  20   9      285.23      354.83     46.30 o 
  -1  20   9       71.77       88.02     35.13 o 
   0  20   9        6.39       25.60     48.46 o 
  -8   0  10      165.89      153.91    136.50 o 
  -7   0  10     2931.43     4228.96    710.02 o 
  -6   0  10       32.62       63.74     40.73 o 
  -5   0  10      517.27      651.06     89.24 o 
  -4   0  10    12542.12    14209.23    664.75 o 
  -3   0  10     3366.23     2938.54    179.33 o 
  -2   0  10    14087.31    11804.17    374.02 o 
  -1   0  10     1200.61     1215.08    108.98 o 
   0   0  10     4067.04     3882.40    149.72 o 
   1   0  10     1192.96     1216.70     81.14 o 
   2   0  10    15141.41    17926.85    870.55 o 
   3   0  10     1605.31     1187.42    307.13 o 
  -8   1  10      408.81      384.65    181.07 o 
  -7   1  10      691.32      944.51    178.12 o 
  -6   1  10     2935.51     3697.20    271.62 o 
  -5   1  10     3351.60     4022.78    325.94 o 
  -4   1  10     1421.59     1442.33    157.62 o 
  -3   1  10    13893.19    13209.89    676.51 o 
  -2   1  10    16324.51    14456.34    361.30 o 
  -1   1  10     3639.82     3745.74     95.98 o 
   0   1  10      413.92      392.33     38.73 o 
   1   1  10    15579.74    16992.27    323.88 o 
   2   1  10      205.89      202.95     48.05 o 
   3   1  10     3751.95     3514.09    278.59 o 
  -8   2  10       40.70        8.96     79.76 o 
  -7   2  10     2081.15     2429.50    282.67 o 
  -6   2  10       14.48      119.77     35.41 o 
  -5   2  10     6273.33     7515.35    544.93 o 
  -4   2  10      271.95      235.57     40.68 o 
  -3   2  10     7716.47     7066.14    176.42 o 
  -2   2  10     1148.69     1066.51     94.67 o 
  -1   2  10     2763.97     2360.80     86.01 o 
   0   2  10     4390.67     4327.99    139.33 o 
   1   2  10      115.46      130.60     21.92 o 
   2   2  10     5261.79     6308.21    188.77 o 
   3   2  10       27.32       55.08     24.67 o 
  -8   3  10      627.59      867.43    264.99 o 
  -7   3  10      363.95      476.60     69.65 o 
  -6   3  10      212.61      202.97     88.56 o 
  -5   3  10      934.43     1162.00    161.14 o 
  -4   3  10     4814.52     4983.91    181.21 o 
  -3   3  10      358.89      352.00     42.53 o 
  -2   3  10      981.08      872.32     75.27 o 
  -1   3  10    24343.52    23869.73    529.55 o 
   0   3  10     8912.55     8560.34    205.11 o 
   1   3  10     2597.45     2580.08    102.12 o 
   2   3  10      838.15      869.44     55.83 o 
   3   3  10      764.47      867.32    123.27 o 
   4   3  10        0.12       -5.57     39.00 o 
  -8   4  10       47.91      110.92     36.20 o 
  -7   4  10       40.21       88.07     48.54 o 
  -6   4  10      697.79      882.43     94.99 o 
  -5   4  10     5102.22     6288.18    233.41 o 
  -4   4  10       80.11       70.01     30.12 o 
  -3   4  10     2725.18     2670.85    115.12 o 
  -2   4  10     1885.07     1643.94     67.39 o 
  -1   4  10      282.32      224.36     31.81 o 
   0   4  10     3376.40     3079.85     74.46 o 
   1   4  10      226.12      204.82     37.45 o 
   2   4  10       51.71       34.35     26.32 o 
   3   4  10     1188.54     1261.87    119.88 o 
   4   4  10     2285.92     2120.08    114.92 o 
  -8   5  10       62.22       57.80     56.63 o 
  -7   5  10      116.90       82.14     51.72 o 
  -6   5  10        3.60       99.04     33.30 o 
  -5   5  10     2162.30     2251.78    150.64 o 
  -4   5  10      788.14      759.68     72.23 o 
  -3   5  10      249.37      224.05     30.62 o 
  -2   5  10     2185.94     1814.90    111.58 o 
  -1   5  10    16657.03    15729.15    336.07 o 
   0   5  10     3320.71     3170.11     78.71 o 
   1   5  10     1317.84     1429.41    155.03 o 
   2   5  10      426.53      510.65     59.44 o 
   3   5  10     1507.82     1558.20    107.46 o 
   4   5  10      294.68      280.23     52.80 o 
  -7   6  10      110.84      107.40     42.71 o 
  -6   6  10      119.07      124.50     44.75 o 
  -5   6  10      591.78      447.58     66.14 o 
  -4   6  10       64.47       49.17     16.55 o 
  -3   6  10     1240.21     1117.14     80.65 o 
  -2   6  10     1706.21     1483.71    122.96 o 
  -1   6  10       72.52       36.48     18.13 o 
   0   6  10     1328.04     1317.15     66.99 o 
   1   6  10      206.51      123.15     32.09 o 
   2   6  10        3.82       26.83     31.60 o 
   3   6  10      211.60      333.75     69.42 o 
   4   6  10      137.84      163.02     51.45 o 
  -7   7  10      163.97      322.59     83.53 o 
  -6   7  10      234.29      140.75     44.33 o 
  -5   7  10      142.80      177.72     31.01 o 
  -4   7  10     1020.08      919.04     72.20 o 
  -3   7  10       37.89       13.46     23.61 o 
  -2   7  10       76.14      105.47     22.53 o 
  -1   7  10     1620.81     1539.61     88.43 o 
   0   7  10       51.13       73.20     25.38 o 
   1   7  10      348.62      285.05     48.55 o 
   2   7  10      442.77      469.05     46.10 o 
   3   7  10       48.79       14.63     39.40 o 
   4   7  10      366.86      365.16     65.24 o 
  -7   8  10       97.12      112.10     48.05 o 
  -6   8  10      616.24      656.87     83.90 o 
  -5   8  10      825.64      799.49    111.09 o 
  -4   8  10      301.26      262.26     29.91 o 
  -3   8  10       34.51       39.70     26.05 o 
  -2   8  10        0.22       22.85     19.28 o 
  -1   8  10       18.29       35.04     22.71 o 
   0   8  10      297.66      247.43     36.26 o 
   1   8  10      324.49      391.29     54.50 o 
   2   8  10        7.49      103.17     51.70 o 
   3   8  10      514.39      437.02     84.72 o 
   4   8  10      302.29      323.34     70.79 o 
   5   8  10       21.64       66.86     71.04 o 
  -7   9  10      182.15      113.61     49.38 o 
  -6   9  10       60.85      126.45     39.12 o 
  -5   9  10     1391.98     1451.81    106.54 o 
  -4   9  10     3306.61     3226.07    139.53 o 
  -3   9  10     1431.02     1298.39     87.76 o 
  -2   9  10      437.90      374.84     42.41 o 
  -1   9  10     3238.57     3038.73    180.88 o 
   0   9  10     3380.21     3374.64    125.70 o 
   1   9  10     1583.49     1671.16    136.61 o 
   2   9  10        1.00      149.73    112.13 o 
   3   9  10       28.01       37.46     42.32 o 
   4   9  10      105.35       27.94     47.28 o 
   5   9  10       17.94       98.85     67.21 o 
  -7  10  10       18.84      128.55     40.99 o 
  -6  10  10       51.30       54.29     35.85 o 
  -5  10  10      821.76      852.08     95.13 o 
  -4  10  10       13.09       44.70     19.45 o 
  -3  10  10      283.38      286.21     39.86 o 
  -2  10  10       79.01       63.54     22.84 o 
  -1  10  10       81.30      107.49     24.69 o 
   0  10  10     3637.31     3778.38    160.46 o 
   1  10  10     5334.20     5919.46    169.50 o 
   2  10  10       30.34       47.56     39.70 o 
   3  10  10        6.99       16.59     40.87 o 
   4  10  10      387.07      251.08    135.11 o 
   5  10  10      148.89      138.42     56.38 o 
  -7  11  10        6.31       35.10     42.82 o 
  -6  11  10      630.60      801.44    104.96 o 
  -5  11  10      437.42      454.05     60.36 o 
  -4  11  10     2071.67     2005.96    106.72 o 
  -3  11  10       12.82       47.00     28.34 o 
  -2  11  10     1192.90     1177.99     88.43 o 
  -1  11  10     1118.51     1154.46     69.55 o 
   0  11  10      648.94      566.53     51.44 o 
   1  11  10      375.70      321.98     40.13 o 
   2  11  10       46.35      122.17     55.91 o 
   3  11  10      871.87      768.63     83.83 o 
   4  11  10        3.75       42.79     57.88 o 
  -6  12  10       65.74       18.09     41.02 o 
  -5  12  10      784.00      834.16     80.59 o 
  -4  12  10      231.12      206.00     32.07 o 
  -3  12  10      564.72      604.99     58.38 o 
  -2  12  10     1638.36     1546.69     82.88 o 
  -1  12  10      876.85      876.01     84.42 o 
   0  12  10     1439.18     1619.17    120.62 o 
   1  12  10        3.53       12.35     29.96 o 
   2  12  10     2214.99     2148.45    182.90 o 
   3  12  10        7.00       66.54     39.84 o 
   4  12  10      356.07      322.61     96.21 o 
  -6  13  10      581.16      448.01    108.29 o 
  -5  13  10       32.41       59.94     24.79 o 
  -4  13  10        6.44       63.10     24.44 o 
  -3  13  10     5439.27     6040.44    224.83 o 
  -2  13  10     3293.02     3554.44    162.01 o 
  -1  13  10     1387.75     1605.02    112.29 o 
   0  13  10       27.51      101.46     79.51 o 
   1  13  10     3285.50     3598.74    188.37 o 
   2  13  10      369.58      289.72     72.59 o 
   3  13  10      452.01      396.75     70.72 o 
   4  13  10        0.28       51.19     54.28 o 
  -6  14  10        0.42      113.84     70.33 o 
  -5  14  10      370.46      289.70     49.67 o 
  -4  14  10      686.65      714.39     50.03 o 
  -3  14  10     2597.78     2789.61    130.20 o 
  -2  14  10       37.19       83.31     37.27 o 
  -1  14  10      766.09      749.24     65.39 o 
   0  14  10      189.46      203.50     50.16 o 
   1  14  10      380.79      350.92     66.61 o 
   2  14  10     2091.60     1833.23    137.56 o 
   3  14  10        2.14      155.29     61.72 o 
   4  14  10      164.23      162.60     90.19 o 
  -5  15  10        0.16       55.14     41.60 o 
  -4  15  10       47.51       77.81     25.46 o 
  -3  15  10     2227.93     2435.96    104.62 o 
  -2  15  10     1841.01     2066.83     91.98 o 
  -1  15  10      279.40      253.78     44.47 o 
   0  15  10       57.26       49.25     36.54 o 
   1  15  10     1293.59     1440.36    140.95 o 
   2  15  10      317.39      174.61     56.90 o 
   3  15  10      140.81      123.20     44.61 o 
  -5  16  10      174.09      122.14     57.42 o 
  -4  16  10      109.23      107.15     25.23 o 
  -3  16  10        5.88       49.13     29.08 o 
  -2  16  10     1133.45     1155.25     89.34 o 
  -1  16  10      333.34      322.47     46.42 o 
   0  16  10      754.23      916.72     97.91 o 
   1  16  10        0.51        0.25     41.01 o 
   2  16  10      990.45     1003.94    116.62 o 
   3  16  10      115.81       46.36     42.12 o 
  -4  17  10      495.01      397.05     55.09 o 
  -3  17  10      540.30      436.75     56.47 o 
  -2  17  10       43.90       36.09     29.97 o 
  -1  17  10      734.97      907.16     93.05 o 
   0  17  10      138.56       81.17     25.65 o 
   1  17  10       93.43      132.49     54.04 o 
   2  17  10      165.54      145.63     58.26 o 
  -4  18  10        3.13       90.87     24.98 o 
  -3  18  10        0.11       31.50     28.96 o 
  -2  18  10      222.56      145.28     35.71 o 
  -1  18  10        8.48      101.20     44.80 o 
   0  18  10      751.21      832.13    121.76 o 
   1  18  10       76.61       99.69     44.15 o 
   2  18  10       32.57      101.03     41.05 o 
  -3  19  10        7.06       64.30     30.72 o 
  -2  19  10       91.52       87.93     34.03 o 
  -1  19  10      593.03      591.86     84.18 o 
   0  19  10      148.40      233.92     64.56 o 
   1  19  10        1.41       70.40     38.75 o 
  -2  20  10        1.05       60.32     32.57 o 
  -1  20  10        6.79       75.80     36.52 o 
  -8   1  11       12.86      100.33     64.15 o 
  -7   1  11       58.46       78.97     28.07 o 
  -6   1  11       24.88        8.91     39.00 o 
  -5   1  11      686.83      654.80     71.97 o 
  -4   1  11       33.52       37.95     25.80 o 
  -3   1  11     1748.88     1642.21     93.23 o 
  -2   1  11       48.13       29.74     25.25 o 
  -1   1  11      463.52      450.63     57.89 o 
   0   1  11     4228.88     4148.69    116.90 o 
   1   1  11      776.32      744.38     69.36 o 
   2   1  11      397.18      353.91     49.25 o 
   3   1  11      852.61      816.04     99.94 o 
  -8   2  11      176.11      150.54     65.63 o 
  -7   2  11       55.52       90.45     33.78 o 
  -6   2  11      628.08      576.58     72.68 o 
  -5   2  11     3292.41     3342.25    145.33 o 
  -4   2  11     1177.75     1068.98     71.99 o 
  -3   2  11       38.15       28.94     15.98 o 
  -2   2  11      141.21       30.82     27.92 o 
  -1   2  11    10440.69     9612.69    225.04 o 
   0   2  11     1388.51     1165.63     57.13 o 
   1   2  11      316.17      245.23     40.62 o 
   2   2  11      116.23      177.80     65.22 o 
   3   2  11       97.31       91.63     38.36 o 
  -8   3  11       41.25       57.20     45.42 o 
  -7   3  11       36.62       60.04     32.25 o 
  -6   3  11      590.35      628.48     70.48 o 
  -5   3  11        2.93       22.82     31.57 o 
  -4   3  11     1948.81     2120.57    170.01 o 
  -3   3  11      187.37      132.56     26.28 o 
  -2   3  11      219.74      190.36     37.66 o 
  -1   3  11     5001.63     4510.86    128.43 o 
   0   3  11     8410.08     8186.24    184.21 o 
   1   3  11        2.32       19.62     16.73 o 
   2   3  11      269.74      262.27     67.40 o 
   3   3  11     1609.56     1533.73    108.30 o 
  -8   4  11      134.21      152.24     98.23 o 
  -7   4  11      433.50      533.24    103.47 o 
  -6   4  11       30.45       37.94     20.68 o 
  -5   4  11     3455.68     3091.31    149.10 o 
  -4   4  11        7.65       43.84     27.15 o 
  -3   4  11      674.40      629.70     53.14 o 
  -2   4  11     5464.98     4541.94    128.32 o 
  -1   4  11     6251.31     5362.42    138.15 o 
   0   4  11     5274.95     5317.47    134.51 o 
   1   4  11      682.90      691.88    119.18 o 
   2   4  11     3700.07     4268.89    201.41 o 
   3   4  11      932.52      818.48    153.91 o 
  -7   5  11       43.94       91.39     49.19 o 
  -6   5  11     1201.79     1114.68    101.73 o 
  -5   5  11       16.40       46.60     46.64 o 
  -4   5  11    12532.57    13491.99    442.78 o 
  -3   5  11       52.82       51.12     20.78 o 
  -2   5  11    13238.60    12135.77    262.10 o 
  -1   5  11      254.80      278.14     48.29 o 
   0   5  11     2555.65     2716.17    137.09 o 
   1   5  11      152.83      191.70     36.56 o 
   2   5  11      211.33      228.35     41.25 o 
   3   5  11      542.27      655.54    235.74 o 
   4   5  11       15.22       50.14     55.71 o 
  -7   6  11     2746.30     2868.66    457.32 o 
  -6   6  11     4309.66     5619.35    447.02 o 
  -5   6  11      871.52      927.33     81.32 o 
  -4   6  11       96.28       88.67     19.18 o 
  -3   6  11     9737.81     9767.82    253.76 o 
  -2   6  11     2030.96     2082.97     97.94 o 
  -1   6  11      482.99      466.42     53.49 o 
   0   6  11     7761.37     7945.10    224.65 o 
   1   6  11     6978.23     7496.84    274.87 o 
   2   6  11      454.70      525.01     48.47 o 
   3   6  11     2538.14     2539.19    137.67 o 
   4   6  11      138.86      122.24     51.19 o 
  -7   7  11      576.17      772.09    130.07 o 
  -6   7  11      435.98      439.98     56.33 o 
  -5   7  11       58.22       50.68     43.37 o 
  -4   7  11     5601.82     5539.17    168.29 o 
  -3   7  11       37.02       28.18     22.89 o 
  -2   7  11     9336.85     9067.72    350.46 o 
  -1   7  11      727.98      587.25     49.68 o 
   0   7  11      902.89      822.08     74.61 o 
   1   7  11     5895.71     6432.24    269.20 o 
   2   7  11     8129.65     9013.18    343.69 o 
   3   7  11       10.99      115.31     73.47 o 
   4   7  11        3.58       59.85     44.68 o 
  -7   8  11     1068.84     1167.38    215.22 o 
  -6   8  11      123.43      101.61     45.64 o 
  -5   8  11      886.65      700.04     88.16 o 
  -4   8  11     1244.80     1161.01     86.64 o 
  -3   8  11     9992.91    10331.69    312.84 o 
  -2   8  11        7.45       49.03     19.14 o 
  -1   8  11     5815.35     5778.50    172.15 o 
   0   8  11     2091.01     2069.69     98.07 o 
   1   8  11     1585.29     1740.81    119.35 o 
   2   8  11     3136.04     3079.15    177.94 o 
   3   8  11      963.17      839.98    136.50 o 
   4   8  11      391.33      291.81     64.72 o 
  -7   9  11       39.60       49.27     42.50 o 
  -6   9  11      938.40      945.30     89.86 o 
  -5   9  11       61.42       74.34     37.04 o 
  -4   9  11     1132.10     1068.56     62.33 o 
  -3   9  11      508.35      476.19     48.20 o 
  -2   9  11     3298.95     3544.51    140.88 o 
  -1   9  11      696.70      746.11     70.94 o 
   0   9  11     1912.58     1933.31     79.31 o 
   1   9  11     2028.54     2247.81    101.08 o 
   2   9  11      656.42      785.30     91.81 o 
   3   9  11     1112.49      920.70    130.16 o 
   4   9  11      179.14      165.00     53.55 o 
  -7  10  11      328.81      259.00     70.42 o 
  -6  10  11        0.39       35.78     47.54 o 
  -5  10  11     2318.68     2333.76    138.16 o 
  -4  10  11       16.61       30.71     18.43 o 
  -3  10  11      799.12      745.63     59.83 o 
  -2  10  11     2781.08     2703.98    121.00 o 
  -1  10  11     3794.73     4254.33    190.39 o 
   0  10  11      235.94      182.78     47.56 o 
   1  10  11      339.70      320.76     51.29 o 
   2  10  11      874.17     1071.36    218.87 o 
   3  10  11       90.97       83.78     46.57 o 
   4  10  11      432.79      301.62    108.49 o 
  -7  11  11        8.96       16.78     39.56 o 
  -6  11  11      712.31      699.96    109.99 o 
  -5  11  11       12.05       52.90     31.36 o 
  -4  11  11     2094.11     1790.74    101.42 o 
  -3  11  11       57.03       77.78     22.05 o 
  -2  11  11      667.98      576.88     56.32 o 
  -1  11  11     1073.96     1121.24     72.46 o 
   0  11  11     2857.93     3108.45    185.72 o 
   1  11  11      313.46      278.60     40.35 o 
   2  11  11      282.64      185.64     42.48 o 
   3  11  11      464.90      563.42     84.04 o 
   4  11  11        6.46       62.93     58.10 o 
  -6  12  11        1.22       61.28     45.29 o 
  -5  12  11     1262.86     1170.24    103.27 o 
  -4  12  11     1035.92      985.71     64.25 o 
  -3  12  11      135.75      122.41     28.13 o 
  -2  12  11     4003.55     4243.74    152.97 o 
  -1  12  11     1975.28     1912.56     92.95 o 
   0  12  11      204.97      207.56     54.69 o 
   1  12  11       68.73       89.73     33.80 o 
   2  12  11      919.65     1068.81    105.25 o 
   3  12  11       55.91      148.74     48.77 o 
   4  12  11      139.44      166.60     65.24 o 
  -6  13  11      230.25       89.21     46.15 o 
  -5  13  11       31.86       25.54     25.67 o 
  -4  13  11      114.59      123.15     28.11 o 
  -3  13  11       18.82       69.67     26.23 o 
  -2  13  11       93.99       93.27     32.79 o 
  -1  13  11      474.08      488.85     50.37 o 
   0  13  11      580.63      800.58     84.13 o 
   1  13  11       86.74       38.01     34.24 o 
   2  13  11      524.44      597.66     82.49 o 
   3  13  11      709.96      714.90     88.99 o 
   4  13  11       30.93       33.58     75.56 o 
  -6  14  11       99.47       80.65     39.89 o 
  -5  14  11        0.83       50.26     27.22 o 
  -4  14  11       95.20       48.76     22.06 o 
  -3  14  11        0.17       25.29     27.90 o 
  -2  14  11      647.81      693.61     78.00 o 
  -1  14  11        0.08       61.13     24.86 o 
   0  14  11      374.87      355.20     48.73 o 
   1  14  11       50.97       44.86     47.67 o 
   2  14  11      254.91      229.27     58.55 o 
   3  14  11       37.41       96.69     39.80 o 
  -5  15  11        0.47       54.28     27.26 o 
  -4  15  11       61.90       86.81     29.33 o 
  -3  15  11      224.78      287.23     49.26 o 
  -2  15  11      268.24      312.48     46.15 o 
  -1  15  11        4.40       61.48     26.89 o 
   0  15  11      457.52      343.78    123.83 o 
   1  15  11      663.41      672.88    132.28 o 
   2  15  11       65.42      133.95     46.84 o 
   3  15  11       56.59      127.10     44.73 o 
  -5  16  11      152.87      289.89     71.60 o 
  -4  16  11      420.75      329.85     54.71 o 
  -3  16  11      832.24      679.45     72.04 o 
  -2  16  11      611.97      569.55     62.33 o 
  -1  16  11      456.94      449.61     95.80 o 
   0  16  11        1.51       22.12     31.91 o 
   1  16  11       12.38       76.29     47.23 o 
   2  16  11       50.86       69.99     41.65 o 
  -4  17  11      123.41      113.04     34.39 o 
  -3  17  11       14.23       66.07     27.31 o 
  -2  17  11       93.91      109.63     38.88 o 
  -1  17  11       32.88       89.75     33.57 o 
   0  17  11      652.80      777.75     82.81 o 
   1  17  11       71.00       58.75     41.56 o 
   2  17  11       32.06       68.32     44.81 o 
  -4  18  11      235.81      152.19     50.55 o 
  -3  18  11       36.09      107.65     35.59 o 
  -2  18  11       47.30       67.23     28.88 o 
  -1  18  11      378.03      561.73     74.90 o 
   0  18  11       33.97       56.28     32.54 o 
   1  18  11      177.01      209.86     52.02 o 
  -3  19  11        1.20       40.79     31.22 o 
  -2  19  11      120.63      202.93     73.46 o 
  -1  19  11       30.84       62.24     32.66 o 
   0  19  11      308.93      168.10     64.78 o 
  -8   0  12      692.97      464.52    254.20 o 
  -7   0  12      578.26      449.20    143.47 o 
  -6   0  12     2730.02     2962.06    274.62 o 
  -5   0  12       74.93       36.87     68.60 o 
  -4   0  12      659.19      590.59    123.99 o 
  -3   0  12    11747.29    11484.40    444.27 o 
  -2   0  12     6016.77     5667.96    240.70 o 
  -1   0  12      421.47      435.23     59.66 o 
   0   0  12     4826.35     4736.60    197.80 o 
   1   0  12    15073.38    16271.36   1058.23 o 
   2   0  12      365.99      462.41     56.98 o 
   3   0  12     2567.22     2485.58    173.41 o 
  -8   1  12      297.73      178.86     76.40 o 
  -7   1  12     1972.36     2523.73    178.88 o 
  -6   1  12       60.59       87.17     29.28 o 
  -5   1  12       84.88       84.52     37.60 o 
  -4   1  12    12610.45    12641.89    374.45 o 
  -3   1  12     3511.80     3305.72    133.45 o 
  -2   1  12     6849.83     6524.72    169.21 o 
  -1   1  12      314.49      375.19     46.32 o 
   0   1  12     8479.03     8824.80    258.24 o 
   1   1  12      361.90      429.04     47.48 o 
   2   1  12     4036.30     5027.23    127.75 o 
   3   1  12      128.49       59.20     50.84 o 
  -8   2  12      896.87     1023.05    230.96 o 
  -7   2  12       78.46      120.26     50.22 o 
  -6   2  12     1961.19     2102.92    178.18 o 
  -5   2  12       20.26       54.64     25.82 o 
  -4   2  12     2129.62     1923.02    117.50 o 
  -3   2  12     4560.61     4379.13    162.74 o 
  -2   2  12     2136.25     1939.80     85.04 o 
  -1   2  12     3506.00     3179.56     88.47 o 
   0   2  12      212.89      156.40     29.57 o 
   1   2  12     6179.42     6544.42    203.73 o 
   2   2  12      403.83      470.36     51.74 o 
   3   2  12      366.98      296.68     80.79 o 
  -8   3  12       71.77       76.89     69.99 o 
  -7   3  12      755.61      733.08     83.52 o 
  -6   3  12     2972.52     3524.20    270.81 o 
  -5   3  12     4678.54     4485.79    181.94 o 
  -4   3  12     2098.41     1924.19    102.77 o 
  -3   3  12     2137.72     2039.26     71.29 o 
  -2   3  12     1775.22     1637.24     66.77 o 
  -1   3  12     2029.89     1827.45     76.10 o 
   0   3  12     1579.13     1790.05     82.67 o 
   1   3  12       18.88       53.48     17.24 o 
   2   3  12     1771.94     2162.13     95.94 o 
   3   3  12      313.15      300.86     82.88 o 
  -7   4  12       41.76      114.03     38.08 o 
  -6   4  12       26.87       73.89     28.96 o 
  -5   4  12      797.82      898.15    106.20 o 
  -4   4  12      208.28      171.94     43.83 o 
  -3   4  12     1404.58     1281.97     71.19 o 
  -2   4  12      479.53      510.29     55.09 o 
  -1   4  12    15081.96    14959.65    322.97 o 
   0   4  12     6438.35     6327.69    182.14 o 
   1   4  12       59.37       79.50     34.39 o 
   2   4  12     1418.89     1438.40     91.99 o 
   3   4  12     2212.53     2241.67    313.05 o 
  -7   5  12      212.68      125.68     46.74 o 
  -6   5  12     3053.53     3989.25    186.47 o 
  -5   5  12     1576.16     1351.64    127.03 o 
  -4   5  12      436.61      308.36     77.52 o 
  -3   5  12     1194.83     1168.55     65.41 o 
  -2   5  12     6319.36     5582.12    173.10 o 
  -1   5  12      300.83      319.73     43.83 o 
   0   5  12     2266.36     2292.20    139.22 o 
   1   5  12      117.72      109.16     52.24 o 
   2   5  12       29.12       22.93     27.65 o 
   3   5  12     1844.82     1858.40    158.79 o 
  -7   6  12       81.53      108.21     50.26 o 
  -6   6  12      178.75      126.29     43.39 o 
  -5   6  12      564.86      412.47     68.35 o 
  -4   6  12     2522.71     2201.15    127.57 o 
  -3   6  12      466.43      461.82     50.50 o 
  -2   6  12      805.55      521.77     97.07 o 
  -1   6  12     4285.16     4000.33    140.62 o 
   0   6  12      164.16      152.91     33.17 o 
   1   6  12      142.38      109.72     34.56 o 
   2   6  12     1280.24     1370.08    106.20 o 
   3   6  12      185.25      193.87    111.78 o 
   4   6  12       21.78       23.68     57.11 o 
  -7   7  12        5.11       60.51     44.80 o 
  -6   7  12       20.36       61.31     29.30 o 
  -5   7  12        3.86       52.53     34.98 o 
  -4   7  12      257.78      227.29     51.56 o 
  -3   7  12      211.74      179.85     36.34 o 
  -2   7  12      207.74      145.73     33.22 o 
  -1   7  12      204.44      164.94     31.66 o 
   0   7  12      778.53      855.86     68.15 o 
   1   7  12      692.38      715.02     76.41 o 
   2   7  12       21.78       50.63     55.02 o 
   3   7  12        0.29       89.34     58.15 o 
   4   7  12       73.91      122.57     87.05 o 
  -7   8  12       54.31      141.37     46.40 o 
  -6   8  12       55.91       28.66     38.41 o 
  -5   8  12      327.02      349.51     80.92 o 
  -4   8  12       32.20       65.31     32.65 o 
  -3   8  12      282.30      221.40     39.12 o 
  -2   8  12     1087.26     1034.22     75.83 o 
  -1   8  12     2549.96     2600.50    128.33 o 
   0   8  12     1756.75     1785.98    129.92 o 
   1   8  12      171.73      115.74     53.54 o 
   2   8  12       52.33       31.73     38.37 o 
   3   8  12      284.65      276.06     67.73 o 
   4   8  12       69.82       44.65     52.58 o 
  -7   9  12       34.39       83.01     42.79 o 
  -6   9  12      408.10      328.74     79.11 o 
  -5   9  12     1898.80     1743.20    184.35 o 
  -4   9  12      179.06       81.06     51.57 o 
  -3   9  12       33.16       19.03     17.29 o 
  -2   9  12     2116.10     2114.35    105.84 o 
  -1   9  12     3603.05     3692.67    128.57 o 
   0   9  12      245.89      210.10     42.66 o 
   1   9  12      119.13      115.32     53.38 o 
   2   9  12        1.29       50.31     57.11 o 
   3   9  12       56.84       81.73     55.36 o 
   4   9  12      330.56      341.07     70.56 o 
  -7  10  12       85.13       80.19     40.08 o 
  -6  10  12      817.25      649.76     70.02 o 
  -5  10  12       25.86       29.64     29.78 o 
  -4  10  12     2827.49     3096.77    153.82 o 
  -3  10  12       18.22       50.43     18.96 o 
  -2  10  12       12.02       39.06     13.73 o 
  -1  10  12     1265.67     1250.53    106.72 o 
   0  10  12      882.25     1008.12     91.88 o 
   1  10  12        9.14       19.82     34.58 o 
   2  10  12      355.62      357.22     68.63 o 
   3  10  12     1020.18      823.47     92.61 o 
   4  10  12       20.05       66.62     40.48 o 
  -6  11  12      186.15      128.93     51.49 o 
  -5  11  12      729.10      697.23     82.47 o 
  -4  11  12      341.67      238.95     66.26 o 
  -3  11  12      298.82      283.42     43.64 o 
  -2  11  12     2985.56     3106.92    164.70 o 
  -1  11  12     1499.61     1450.40     86.75 o 
   0  11  12     2769.98     3075.36    126.45 o 
   1  11  12      795.14      807.97     70.50 o 
   2  11  12       58.84      -25.79     32.25 o 
   3  11  12        9.69      108.70     35.11 o 
   4  11  12      255.60      308.36     68.98 o 
  -6  12  12      156.55      149.16     41.73 o 
  -5  12  12      348.38      305.77     54.51 o 
  -4  12  12      319.10      310.97     50.30 o 
  -3  12  12      364.34      343.53     44.51 o 
  -2  12  12      131.46       80.43     30.58 o 
  -1  12  12     1552.14     1663.35     90.14 o 
   0  12  12       15.22       39.79     22.89 o 
   1  12  12     2333.11     2614.14    209.10 o 
   2  12  12       57.53       95.07     41.25 o 
   3  12  12      641.10      676.99     97.19 o 
   4  12  12        1.35       61.29     59.20 o 
  -6  13  12      115.98      133.54     46.25 o 
  -5  13  12      149.10      101.47     38.40 o 
  -4  13  12     1039.69     1227.60    100.81 o 
  -3  13  12     1502.99     1661.90    108.30 o 
  -2  13  12        6.18       38.23     31.32 o 
  -1  13  12        0.26       49.40     24.62 o 
   0  13  12      789.44      900.78    100.18 o 
   1  13  12       86.62       83.04     52.80 o 
   2  13  12      723.18      718.57     96.32 o 
   3  13  12      111.74      135.21     48.73 o 
  -5  14  12       91.91      146.08     40.26 o 
  -4  14  12        1.28       16.66     27.40 o 
  -3  14  12     2165.72     2108.42    112.89 o 
  -2  14  12      681.29      719.59     79.52 o 
  -1  14  12      139.39       87.39     35.96 o 
   0  14  12      116.40       82.55     40.24 o 
   1  14  12     2260.90     2758.72    226.19 o 
   2  14  12      752.61      675.95     99.83 o 
   3  14  12       11.56       48.83     28.18 o 
  -5  15  12      249.13      202.83     74.59 o 
  -4  15  12     1216.10     1186.61    102.02 o 
  -3  15  12     2179.45     2519.66    113.17 o 
  -2  15  12      271.91      201.60     42.10 o 
  -1  15  12       47.66       73.96     32.01 o 
   0  15  12      878.15      824.84     97.48 o 
   1  15  12        0.42       87.06     53.26 o 
   2  15  12      661.65      704.22     96.40 o 
  -5  16  12      215.60      103.31     65.14 o 
  -4  16  12      337.00      280.62     47.10 o 
  -3  16  12      255.77      212.81     54.78 o 
  -2  16  12       58.93       86.08     35.93 o 
  -1  16  12      725.41      750.98     89.18 o 
   0  16  12       13.54       48.55     38.86 o 
   1  16  12      688.82      673.75     95.14 o 
   2  16  12       43.23       38.38     42.83 o 
  -4  17  12      325.36      337.37     51.93 o 
  -3  17  12       27.41       -0.51     29.33 o 
  -2  17  12     1532.71     1673.15    140.03 o 
  -1  17  12       53.01      100.37     36.33 o 
   0  17  12      519.11      516.72     81.73 o 
   1  17  12       23.96       46.70     49.74 o 
  -3  18  12       51.46      116.61     40.95 o 
  -2  18  12       39.90       71.16     31.94 o 
  -1  18  12      470.50      549.01     73.80 o 
   0  18  12        1.37       41.09     41.24 o 
   1  18  12        0.02      116.89     55.95 o 
  -2  19  12      291.29      252.70     49.57 o 
  -1  19  12        8.51      112.30     45.69 o 
  -8   1  13       76.64      119.47     87.42 o 
  -7   1  13       81.52       54.68     34.12 o 
  -6   1  13      122.12      117.13     33.27 o 
  -5   1  13     3523.65     3296.53    226.88 o 
  -4   1  13     1556.14     1460.10     99.80 o 
  -3   1  13      117.48      108.70     33.03 o 
  -2   1  13       97.09       89.88     30.45 o 
  -1   1  13     2179.92     2254.83    103.64 o 
   0   1  13     4483.99     4649.58    158.94 o 
   1   1  13      346.40      334.01     36.79 o 
   2   1  13        4.60       -5.70     38.64 o 
   3   1  13        7.90      -29.25     49.45 o 
  -8   2  13        3.02       61.68     45.32 o 
  -7   2  13        2.10       71.42     27.00 o 
  -6   2  13     2366.36     2189.44    123.52 o 
  -5   2  13     1350.90     1710.64    124.03 o 
  -4   2  13        0.71       85.72     36.65 o 
  -3   2  13     1022.73      949.10    104.49 o 
  -2   2  13      780.97      726.50     57.15 o 
  -1   2  13     1982.93     1965.42     84.72 o 
   0   2  13     4501.38     4520.44    155.48 o 
   1   2  13       63.70       89.91     42.72 o 
   2   2  13        5.52       23.81     23.47 o 
   3   2  13      869.68      812.04    110.73 o 
  -7   3  13      260.27      197.75     54.25 o 
  -6   3  13      731.04      672.93     84.47 o 
  -5   3  13     4849.58     4698.88    183.66 o 
  -4   3  13     1468.37     1441.73    113.21 o 
  -3   3  13      318.26      320.89     58.30 o 
  -2   3  13     4495.62     4387.35    208.12 o 
  -1   3  13     7382.27     7272.25    212.54 o 
   0   3  13     1116.46     1154.45     76.88 o 
   1   3  13      436.58      447.86     53.81 o 
   2   3  13     2543.41     2923.49    106.11 o 
   3   3  13       56.94       42.48     35.52 o 
  -7   4  13      270.75      294.20     77.25 o 
  -6   4  13     1754.08     1738.59    149.88 o 
  -5   4  13        0.36      120.36     39.42 o 
  -4   4  13      797.79      925.84     83.26 o 
  -3   4  13     1368.84     1330.80     79.75 o 
  -2   4  13     2121.95     2214.79    138.15 o 
  -1   4  13     2932.82     3039.37    118.16 o 
   0   4  13     4632.92     4892.13    162.91 o 
   1   4  13      351.56      452.40     64.10 o 
   2   4  13      214.38      168.94     37.99 o 
   3   4  13     2067.68     2248.10    199.88 o 
  -7   5  13     1017.14     1093.45    119.82 o 
  -6   5  13      151.89      118.50     36.56 o 
  -5   5  13      814.39      754.38     76.95 o 
  -4   5  13      169.69      138.79     41.07 o 
  -3   5  13     2406.74     2207.78    116.26 o 
  -2   5  13     1003.73      908.87     84.65 o 
  -1   5  13     1366.80     1453.86     87.03 o 
   0   5  13     2760.56     2855.86    125.80 o 
   1   5  13     3461.22     3744.47    203.16 o 
   2   5  13      867.64      992.21     92.31 o 
   3   5  13      156.40      129.42     48.65 o 
  -7   6  13      386.72      395.02     70.61 o 
  -6   6  13      760.82      788.12     86.41 o 
  -5   6  13      319.58      286.95     53.49 o 
  -4   6  13     6484.37     6963.12    382.49 o 
  -3   6  13      107.55       99.40     25.04 o 
  -2   6  13     7059.18     6919.22    219.87 o 
  -1   6  13      584.54      582.90     52.77 o 
   0   6  13     3271.36     3257.67    148.98 o 
   1   6  13     2978.06     3310.03    226.23 o 
   2   6  13     1599.03     1663.83    168.89 o 
   3   6  13       19.36       58.35     43.88 o 
  -7   7  13     1667.23     1521.58    293.60 o 
  -6   7  13      303.69      403.81     64.94 o 
  -5   7  13      952.13      746.86     91.94 o 
  -4   7  13      956.27      933.71    108.87 o 
  -3   7  13    12648.51    12809.23    553.10 o 
  -2   7  13      721.56      756.17     82.89 o 
  -1   7  13        0.03       62.98     50.59 o 
   0   7  13     3540.88     3636.36    132.33 o 
   1   7  13     2985.51     3470.41    156.81 o 
   2   7  13      369.16      519.75     98.62 o 
   3   7  13       25.96       26.46     35.93 o 
   4   7  13      251.21      312.70     92.63 o 
  -7   8  13      541.91      655.66    137.96 o 
  -6   8  13      176.82      116.88     42.33 o 
  -5   8  13      651.99      533.91     63.45 o 
  -4   8  13     1327.31     1362.69    192.19 o 
  -3   8  13     3234.71     2921.33    137.92 o 
  -2   8  13      833.62      837.76     67.93 o 
  -1   8  13     5168.70     5167.65    133.11 o 
   0   8  13      822.36      819.44     74.64 o 
   1   8  13     5379.58     6115.39    351.62 o 
   2   8  13     2320.97     2563.80    209.30 o 
   3   8  13      243.05      130.99     91.93 o 
  -7   9  13      438.98      223.98     62.20 o 
  -6   9  13      184.04      102.57     42.58 o 
  -5   9  13     1951.55     1860.98    171.79 o 
  -4   9  13      887.62      826.07     82.45 o 
  -3   9  13     5368.45     5546.29    223.71 o 
  -2   9  13        8.99       35.24     26.09 o 
  -1   9  13      161.57      115.56     27.07 o 
   0   9  13      982.79     1059.51    101.78 o 
   1   9  13       94.89      102.81     34.78 o 
   2   9  13      777.52      852.20    110.90 o 
   3   9  13       51.76      122.89     51.96 o 
   4   9  13      778.50      810.65    159.48 o 
  -7  10  13        2.44       71.51     52.43 o 
  -6  10  13      682.56      721.72     82.90 o 
  -5  10  13        3.44       27.32     28.79 o 
  -4  10  13     1032.07     1089.39     93.42 o 
  -3  10  13      734.55      766.39     66.92 o 
  -2  10  13     2412.34     2458.45    166.66 o 
  -1  10  13     1142.94     1154.82     73.92 o 
   0  10  13      813.78      887.68     77.51 o 
   1  10  13     1172.35     1286.66    102.98 o 
   2  10  13      107.94      131.44     48.48 o 
   3  10  13      425.62      323.88     57.78 o 
   4  10  13        0.70      123.56     52.96 o 
  -6  11  13       26.36       41.37     31.53 o 
  -5  11  13     1331.96     1269.25    109.27 o 
  -4  11  13      508.07      477.06     52.39 o 
  -3  11  13      337.31      282.24     49.11 o 
  -2  11  13       54.64       68.05     22.80 o 
  -1  11  13     1965.06     2199.99    138.47 o 
   0  11  13        1.58       29.12     37.02 o 
   1  11  13       11.78       60.40     38.86 o 
   2  11  13      924.33     1136.27    125.68 o 
   3  11  13      257.24      169.12     61.38 o 
  -6  12  13      637.95      659.52    119.07 o 
  -5  12  13        5.38       55.79     35.67 o 
  -4  12  13      353.67      303.67     55.18 o 
  -3  12  13      326.31      367.63     59.69 o 
  -2  12  13     1371.08     1263.75     95.98 o 
  -1  12  13      283.97      330.41     56.06 o 
   0  12  13      599.28      697.43     88.16 o 
   1  12  13        1.15       36.87     32.40 o 
   2  12  13      116.38      131.17     45.59 o 
   3  12  13     1066.55     1029.70    123.20 o 
  -6  13  13        1.76       75.54     46.86 o 
  -5  13  13       99.27       99.92     41.82 o 
  -4  13  13        9.15       32.82     31.27 o 
  -3  13  13      227.72      147.11     32.05 o 
  -2  13  13      841.26      926.12     77.18 o 
  -1  13  13      274.59      185.69     42.11 o 
   0  13  13      430.65      450.74     64.53 o 
   1  13  13        0.47       74.63     49.11 o 
   2  13  13      134.79      131.06     49.11 o 
   3  13  13        7.91       29.84     41.81 o 
  -5  14  13       26.07       89.41     32.78 o 
  -4  14  13       13.28       39.61     36.83 o 
  -3  14  13      390.65      388.09     48.63 o 
  -2  14  13      124.06      129.87     39.36 o 
  -1  14  13      714.60      812.22     81.17 o 
   0  14  13      107.48       95.71     39.94 o 
   1  14  13       51.57       27.81     46.80 o 
   2  14  13      170.90      131.57     76.65 o 
  -5  15  13        0.63       99.98     55.19 o 
  -4  15  13      347.33      311.10     53.85 o 
  -3  15  13       18.98       44.18     36.59 o 
  -2  15  13      159.64      234.48     63.63 o 
  -1  15  13      402.53      342.00     64.62 o 
   0  15  13       23.15       80.44     30.62 o 
   1  15  13       78.55      124.59     53.69 o 
   2  15  13      160.55       78.93     44.28 o 
  -4  16  13       60.71      124.10     45.36 o 
  -3  16  13       38.95       52.22     28.11 o 
  -2  16  13      183.59      197.20     55.18 o 
  -1  16  13      123.16       50.80     37.73 o 
   0  16  13      141.77      184.38     51.48 o 
   1  16  13       92.13      111.37     50.35 o 
  -4  17  13       35.74       85.35     37.71 o 
  -3  17  13        1.11      101.92     34.93 o 
  -2  17  13      258.34      214.51     45.16 o 
  -1  17  13      257.83      270.75     44.35 o 
   0  17  13       96.19       93.40     42.01 o 
   1  17  13        2.75       29.23     43.79 o 
  -3  18  13       10.75       49.34     40.28 o 
  -2  18  13       75.31      167.01     54.75 o 
  -1  18  13       34.73      138.32     38.34 o 
   0  18  13      211.00      257.73     74.78 o 
  -7   0  14      341.16      338.79     75.53 o 
  -6   0  14      214.89      138.13     65.48 o 
  -5   0  14     2169.50     2251.59    268.40 o 
  -4   0  14    10106.99    10257.76    269.11 o 
  -3   0  14      590.36      577.29     94.81 o 
  -2   0  14     6814.54     6888.15    314.54 o 
  -1   0  14      655.52      717.39     99.98 o 
   0   0  14    12549.38    14504.08    999.04 o 
   1   0  14     2548.03     2969.70    186.64 o 
   2   0  14      619.25      961.78    231.91 o 
  -7   1  14      169.82      182.03     63.73 o 
  -6   1  14      634.31      495.38     66.96 o 
  -5   1  14     3538.23     3533.64    171.76 o 
  -4   1  14     1382.08     1397.71    107.97 o 
  -3   1  14     3711.77     3438.19    159.85 o 
  -2   1  14      494.87      487.26     54.22 o 
  -1   1  14     1294.80     1483.52    104.17 o 
   0   1  14     4571.20     5221.51    200.74 o 
   1   1  14     9917.09    11957.16    356.06 o 
   2   1  14       51.70       19.25     41.01 o 
  -7   2  14     1417.87     1604.59    244.47 o 
  -6   2  14      702.05      788.11     96.15 o 
  -5   2  14      651.68      670.38     77.07 o 
  -4   2  14     4534.83     4061.19    156.07 o 
  -3   2  14     5157.38     4804.88    185.56 o 
  -2   2  14     1646.20     1735.40     79.88 o 
  -1   2  14       25.16       27.07     21.73 o 
   0   2  14     3862.51     4210.03    231.47 o 
   1   2  14      440.71      398.30     53.17 o 
   2   2  14     1507.51     1836.91    144.73 o 
   3   2  14       45.07      126.05     72.43 o 
  -7   3  14      177.85      101.90     39.27 o 
  -6   3  14      979.02      970.60     96.94 o 
  -5   3  14     2008.03     2054.55    139.63 o 
  -4   3  14     1063.16      856.69     97.70 o 
  -3   3  14     6286.46     5896.78    221.05 o 
  -2   3  14       90.20       72.84     55.19 o 
  -1   3  14     6658.39     6899.77    233.87 o 
   0   3  14        6.18       68.39     30.11 o 
   1   3  14      885.49      949.97     72.22 o 
   2   3  14      607.35      663.39     61.74 o 
   3   3  14      490.53      438.06     94.02 o 
  -7   4  14        7.70       58.11     29.81 o 
  -6   4  14     2094.76     2125.54    185.26 o 
  -5   4  14     3513.69     3211.94    136.92 o 
  -4   4  14      563.94      494.89     83.31 o 
  -3   4  14     2254.86     2108.95     93.24 o 
  -2   4  14     7425.99     7327.43    240.03 o 
  -1   4  14      280.67      288.88     40.51 o 
   0   4  14       41.84       86.18     36.79 o 
   1   4  14      995.79     1153.14     73.18 o 
   2   4  14      760.50      770.72     87.51 o 
   3   4  14      331.56      324.54     95.41 o 
  -7   5  14      602.77      487.17     80.46 o 
  -6   5  14      158.90      180.66     44.93 o 
  -5   5  14      145.83      101.55     37.94 o 
  -4   5  14        0.18       13.47     33.85 o 
  -3   5  14      373.94      303.16     43.27 o 
  -2   5  14     1010.75      994.04     69.49 o 
  -1   5  14     2549.61     2561.56    137.66 o 
   0   5  14        3.57       77.25     58.45 o 
   1   5  14      228.57      275.95     54.22 o 
   2   5  14     3171.63     3773.12    191.52 o 
   3   5  14      970.96      959.69    155.31 o 
  -7   6  14      131.16      195.78     51.43 o 
  -6   6  14      511.55      470.14     74.11 o 
  -5   6  14       23.47       71.09     39.92 o 
  -4   6  14       64.91      113.04     39.57 o 
  -3   6  14     1053.88      996.94     91.30 o 
  -2   6  14      911.83      861.59    101.68 o 
  -1   6  14     1182.69     1105.88     91.64 o 
   0   6  14       11.59       49.50     36.29 o 
   1   6  14       20.25       62.91     33.71 o 
   2   6  14       21.00       29.56     50.69 o 
   3   6  14       84.99       87.05     81.48 o 
  -7   7  14      100.88      174.61     51.37 o 
  -6   7  14      303.46      377.26     89.97 o 
  -5   7  14       44.20       65.66     23.94 o 
  -4   7  14       33.75       62.02     44.78 o 
  -3   7  14       13.53       26.26     17.81 o 
  -2   7  14        7.47       42.07     31.23 o 
  -1   7  14        9.85      -36.78     36.78 o 
   0   7  14      434.18      457.00     85.16 o 
   1   7  14       15.45       11.71     34.49 o 
   2   7  14      204.00      271.33     85.31 o 
   3   7  14      123.97       98.36     56.16 o 
  -7   8  14       85.66      110.30     85.31 o 
  -6   8  14      237.03      142.23     46.60 o 
  -5   8  14      293.35      316.60     54.22 o 
  -4   8  14      274.12      251.62     62.53 o 
  -3   8  14        1.80       40.69     25.11 o 
  -2   8  14       21.46       42.43     28.07 o 
  -1   8  14      289.17      247.17     35.42 o 
   0   8  14       32.54       56.79     35.00 o 
   1   8  14      281.89      357.93     87.50 o 
   2   8  14      273.43      213.79     78.00 o 
   3   8  14       32.84       96.84     70.34 o 
   4   8  14       65.86      104.47     81.48 o 
  -7   9  14      260.47      246.63     59.21 o 
  -6   9  14      552.69      670.72     82.84 o 
  -5   9  14       25.64       25.09     32.74 o 
  -4   9  14      464.00      322.28     70.57 o 
  -3   9  14      335.74      365.21     40.77 o 
  -2   9  14       27.41       41.07     26.78 o 
  -1   9  14      324.55      249.94     48.58 o 
   0   9  14     1417.92     1603.02    142.48 o 
   1   9  14      165.83      176.06     49.17 o 
   2   9  14      312.33      303.61    172.72 o 
   3   9  14      645.25      866.37    171.32 o 
   4   9  14      185.84       80.79     86.36 o 
  -6  10  14      398.66      300.95     87.55 o 
  -5  10  14      587.63      613.77     74.69 o 
  -4  10  14        2.33       51.65     31.90 o 
  -3  10  14        1.46       52.76     21.55 o 
  -2  10  14     4684.70     4858.68    199.15 o 
  -1  10  14     2454.19     2599.25    149.30 o 
   0  10  14      174.80      225.96     57.70 o 
   1  10  14      697.87      668.60    121.97 o 
   2  10  14      183.25      149.13     65.42 o 
   3  10  14        5.32       38.70     45.29 o 
  -6  11  14      842.12      719.98     89.85 o 
  -5  11  14      110.05       69.94     38.26 o 
  -4  11  14      463.18      441.82     65.86 o 
  -3  11  14        2.29       30.09     25.98 o 
  -2  11  14       15.37       53.16     30.41 o 
  -1  11  14      799.63     1092.94    139.19 o 
   0  11  14       81.39       50.29     29.44 o 
   1  11  14      609.37      634.79     83.64 o 
   2  11  14      315.93      301.42     65.20 o 
   3  11  14     1118.13     1338.74    109.44 o 
  -6  12  14       96.88      159.49     44.56 o 
  -5  12  14        9.89       50.17     38.71 o 
  -4  12  14     1306.82     1638.93    204.26 o 
  -3  12  14      112.10       62.85     37.95 o 
  -2  12  14     2118.90     2463.75    102.77 o 
  -1  12  14      174.72      101.49     41.00 o 
   0  12  14     1391.86     1513.79    104.66 o 
   1  12  14        4.84       35.30     36.58 o 
   2  12  14      252.58      305.37     49.07 o 
   3  12  14      117.14       74.13     54.94 o 
  -5  13  14      534.75      601.22     85.85 o 
  -4  13  14       28.23       54.75     34.13 o 
  -3  13  14     2166.00     2253.34    111.52 o 
  -2  13  14      150.15      131.70     52.36 o 
  -1  13  14      899.09      859.52     65.59 o 
   0  13  14       50.50       35.76     26.14 o 
   1  13  14      794.91      752.25     95.24 o 
   2  13  14       23.76       27.01     38.08 o 
  -5  14  14       61.62       99.46     42.15 o 
  -4  14  14     1154.98     1340.47    137.36 o 
  -3  14  14      723.08      765.80     84.38 o 
  -2  14  14      456.73      407.71     86.75 o 
  -1  14  14       30.16      138.61     36.55 o 
   0  14  14     1054.95     1108.38    118.84 o 
   1  14  14        7.61       62.69     44.78 o 
   2  14  14      416.05      304.61    116.98 o 
  -5  15  14      339.38      221.37     94.57 o 
  -4  15  14      122.45      201.18     50.44 o 
  -3  15  14      958.02     1125.10     73.17 o 
  -2  15  14      595.34      585.61     77.19 o 
  -1  15  14      143.41      105.88     41.59 o 
   0  15  14       63.30       59.92     32.78 o 
   1  15  14     1151.91     1250.04    143.37 o 
   2  15  14        8.80       62.00     80.43 o 
  -4  16  14      598.18      484.16     66.58 o 
  -3  16  14       49.10       57.12     48.82 o 
  -2  16  14      589.46      657.47     92.51 o 
  -1  16  14       27.73      123.76     78.31 o 
   0  16  14      555.30      517.81     82.82 o 
   1  16  14       39.03       41.12     36.84 o 
  -3  17  14       47.72       95.83     44.55 o 
  -2  17  14       41.31       60.57     37.03 o 
  -1  17  14      113.25       89.27     40.96 o 
   0  17  14      122.13      130.27     86.17 o 
  -7   1  15        4.60       76.70     43.52 o 
  -6   1  15      728.52      696.19     81.80 o 
  -5   1  15      989.02      982.92     92.49 o 
  -4   1  15       58.23       99.18     41.38 o 
  -3   1  15      965.54     1036.73    111.30 o 
  -2   1  15     3338.04     3156.06    143.48 o 
  -1   1  15      104.58      148.25     32.27 o 
   0   1  15      460.37      414.37     71.19 o 
   1   1  15      366.01      399.88     62.05 o 
   2   1  15      455.86      549.88     80.42 o 
  -7   2  15      629.64      647.90     80.56 o 
  -6   2  15       13.55       90.64     44.63 o 
  -5   2  15     2388.08     2492.12    124.57 o 
  -4   2  15      130.91       78.09     35.70 o 
  -3   2  15      559.02      458.34     61.98 o 
  -2   2  15      694.66      814.53     67.83 o 
  -1   2  15     3328.48     3513.03    159.62 o 
   0   2  15      264.35      265.24     39.83 o 
   1   2  15     1056.97     1192.29    117.53 o 
   2   2  15     2176.65     2325.03    168.46 o 
  -7   3  15      257.75      200.36     77.30 o 
  -6   3  15     1538.52     1593.16    120.58 o 
  -5   3  15      314.06      331.86     59.89 o 
  -4   3  15      224.68      236.21     43.49 o 
  -3   3  15     2076.19     1901.58    100.00 o 
  -2   3  15      745.17      720.14     75.74 o 
  -1   3  15     1355.35     1515.58    137.35 o 
   0   3  15       13.01       -6.15     31.70 o 
   1   3  15     1225.94     1305.58    182.15 o 
   2   3  15       79.17       36.91     69.64 o 
  -7   4  15      147.82       88.66     45.84 o 
  -6   4  15      144.90      164.78     47.90 o 
  -5   4  15      772.67      672.50     98.31 o 
  -4   4  15      968.10      950.43     82.62 o 
  -3   4  15       95.56       89.61     28.73 o 
  -2   4  15     4118.84     3976.60    134.39 o 
  -1   4  15     2459.17     2826.80    180.33 o 
   0   4  15      723.13      788.41     75.60 o 
   1   4  15       83.63       42.65     35.40 o 
   2   4  15     1049.01     1549.57    184.56 o 
   3   4  15       73.16      -19.50     50.84 o 
  -7   5  15        3.88      110.54     30.51 o 
  -6   5  15     1364.75     1289.98    111.49 o 
  -5   5  15      430.06      421.05     54.20 o 
  -4   5  15     3626.67     3687.48    126.12 o 
  -3   5  15        9.08       28.06     17.36 o 
  -2   5  15     2310.27     2208.60    166.67 o 
  -1   5  15       75.61       82.60     28.49 o 
   0   5  15       10.60       23.49     34.93 o 
   1   5  15      552.08      480.38     75.19 o 
   2   5  15      230.87      184.10     51.27 o 
   3   5  15      398.97      486.81    118.39 o 
  -7   6  15      715.26      597.39     86.07 o 
  -6   6  15       73.25      159.73     58.88 o 
  -5   6  15      960.25      960.50     99.70 o 
  -4   6  15     2584.72     2469.79    138.52 o 
  -3   6  15     5933.18     5780.11    154.41 o 
  -2   6  15       87.70       76.91     26.64 o 
  -1   6  15      742.96      662.49     67.19 o 
   0   6  15     3876.15     4465.65    168.26 o 
   1   6  15     3614.33     4140.64    148.97 o 
   2   6  15        3.76       64.54     61.98 o 
   3   6  15        0.85      209.63    117.00 o 
  -7   7  15      473.93      404.50     68.00 o 
  -6   7  15      320.59      273.38     66.50 o 
  -5   7  15      764.17      604.98     95.09 o 
  -4   7  15     5844.82     5642.20    341.77 o 
  -3   7  15       84.23       92.98     24.90 o 
  -2   7  15     1227.71     1073.54     87.96 o 
  -1   7  15     2143.03     2319.15    128.67 o 
   0   7  15      691.86      958.41    189.46 o 
   1   7  15     1745.85     2024.12    209.52 o 
   2   7  15      894.40     1058.25    132.33 o 
   3   7  15      307.49      282.75    116.30 o 
  -7   8  15      114.57       92.14     41.49 o 
  -6   8  15      378.21      354.13     63.77 o 
  -5   8  15     1790.55     1834.11    124.55 o 
  -4   8  15      924.58      841.43     97.98 o 
  -3   8  15     4565.26     4770.70    180.67 o 
  -2   8  15      371.53      423.19     47.58 o 
  -1   8  15      610.61      521.69     60.90 o 
   0   8  15     3434.81     3986.58    178.25 o 
   1   8  15      419.86      530.37    136.85 o 
   2   8  15      261.88      280.05     78.35 o 
   3   8  15      567.51      700.61    149.04 o 
  -6   9  15      120.46       66.50     36.43 o 
  -5   9  15      137.08       88.20     40.62 o 
  -4   9  15      284.37      329.55     56.39 o 
  -3   9  15      540.34      566.30     56.47 o 
  -2   9  15       99.66       82.24     30.01 o 
  -1   9  15     2854.45     2947.52    156.62 o 
   0   9  15      184.35      146.11     43.32 o 
   1   9  15     1606.86     2391.32    340.56 o 
   2   9  15      119.15      123.03     55.74 o 
   3   9  15      133.79      261.16    124.66 o 
  -6  10  15      218.48      165.94     48.85 o 
  -5  10  15     1212.72     1256.85    103.54 o 
  -4  10  15      105.49      132.55     48.05 o 
  -3  10  15      186.62      146.85     31.18 o 
  -2  10  15     1589.61     1596.32    110.09 o 
  -1  10  15      536.44      599.20     68.95 o 
   0  10  15      212.81      217.85     46.63 o 
   1  10  15       56.86       70.33     44.51 o 
   2  10  15      823.48     1285.94    365.98 o 
   3  10  15       12.36      126.28     92.28 o 
  -6  11  15     1972.73     2298.98    248.10 o 
  -5  11  15      102.82      118.17     39.36 o 
  -4  11  15      182.67      177.06     45.04 o 
  -3  11  15      594.60      598.56     55.90 o 
  -2  11  15      795.32      886.48     70.45 o 
  -1  11  15        1.08        8.16     33.91 o 
   0  11  15       53.09       76.08     37.58 o 
   1  11  15      185.54      174.54     50.11 o 
   2  11  15       18.56       95.65     47.49 o 
   3  11  15      451.08      397.43     68.56 o 
  -6  12  15       23.40      113.21     55.55 o 
  -5  12  15      137.41       98.63     42.42 o 
  -4  12  15       25.00       -0.46     37.32 o 
  -3  12  15      231.57      168.09     46.97 o 
  -2  12  15     4406.87     5375.95    211.97 o 
  -1  12  15     1260.27     1508.19    129.17 o 
   0  12  15       84.40      180.75     46.86 o 
   1  12  15       52.17       50.84     42.04 o 
   2  12  15      736.97      849.17    108.23 o 
  -5  13  15        0.37      110.68     36.37 o 
  -4  13  15        0.73       69.37     36.89 o 
  -3  13  15      331.81      381.08     82.40 o 
  -2  13  15        1.16        9.50     42.69 o 
  -1  13  15       49.43      127.87     42.66 o 
   0  13  15       14.84       40.52     33.31 o 
   1  13  15       67.22       45.16     44.79 o 
   2  13  15      347.92      269.83     66.07 o 
  -5  14  15        0.22       61.27     26.27 o 
  -4  14  15       36.28       81.35     42.69 o 
  -3  14  15        4.30       80.95     27.58 o 
  -2  14  15      403.45      384.43     63.13 o 
  -1  14  15       19.18       52.80     43.89 o 
   0  14  15       90.30      143.86     50.05 o 
   1  14  15      109.21      139.14     47.12 o 
  -4  15  15        1.61       78.93     37.89 o 
  -3  15  15        0.27       49.82     35.78 o 
  -2  15  15       40.03       78.15     33.34 o 
  -1  15  15       12.85       78.73     30.27 o 
   0  15  15        1.94       92.82     37.63 o 
   1  15  15        5.84       49.52     37.83 o 
  -3  16  15      115.93      113.32     69.32 o 
  -2  16  15      358.09      453.07     68.38 o 
  -1  16  15      519.16      553.79    100.84 o 
   0  16  15       33.92       90.21     54.35 o 
  -2  17  15      129.69      128.79     51.01 o 
  -1  17  15      107.32       72.09     35.60 o 
  -7   0  16        1.06      102.97     50.92 o 
  -6   0  16       42.60       82.19     47.58 o 
  -5   0  16     4244.77     4001.04    221.02 o 
  -4   0  16     1147.95     1251.59    180.38 o 
  -3   0  16      197.08      190.01     70.41 o 
  -2   0  16     1100.68     1107.11    239.52 o 
  -1   0  16     1232.09     1666.26    150.34 o 
   0   0  16     1476.89     1671.22    126.14 o 
   1   0  16      537.09      478.45    103.77 o 
   2   0  16       21.84       39.00     34.82 o 
  -7   1  16      142.54      115.50     42.62 o 
  -6   1  16      297.97      235.71     40.62 o 
  -5   1  16      230.37      242.57     51.42 o 
  -4   1  16     7154.08     7154.69    196.51 o 
  -3   1  16      317.85      359.06     48.12 o 
  -2   1  16     1196.80     1190.23     90.84 o 
  -1   1  16     1337.36     1411.08     97.62 o 
   0   1  16     4348.56     4869.66    128.42 o 
   1   1  16      345.91      433.29     65.45 o 
   2   1  16      280.23      229.31     73.47 o 
  -7   2  16      512.98      445.89     81.02 o 
  -6   2  16      435.42      388.60     65.76 o 
  -5   2  16     2898.23     2996.17    136.06 o 
  -4   2  16      280.54      233.89     57.16 o 
  -3   2  16     6724.11     6474.17    242.86 o 
  -2   2  16      744.40      750.58     61.68 o 
  -1   2  16     2769.07     2961.01    143.00 o 
   0   2  16       17.80      131.82     44.59 o 
   1   2  16      840.53     1222.47    311.66 o 
   2   2  16        0.41       68.95     55.02 o 
  -7   3  16      761.40      806.89     98.08 o 
  -6   3  16      846.21      979.37    117.11 o 
  -5   3  16     1664.81     1652.02    153.33 o 
  -4   3  16       52.77       84.98     67.45 o 
  -3   3  16      166.26      182.39     44.03 o 
  -2   3  16     3482.11     3742.26    164.84 o 
  -1   3  16       62.54       58.12     22.95 o 
   0   3  16     1372.38     1525.18    159.88 o 
   1   3  16     2488.66     2670.59    139.91 o 
   2   3  16     3132.67     3294.84    245.15 o 
  -7   4  16      749.59      757.30     96.69 o 
  -6   4  16      254.32      249.42     52.87 o 
  -5   4  16      668.04      856.88     77.60 o 
  -4   4  16       26.29       23.67     27.74 o 
  -3   4  16     2014.80     1970.05    100.18 o 
  -2   4  16       20.09       18.62     21.21 o 
  -1   4  16     3466.42     3729.41    142.41 o 
   0   4  16      649.62      821.85     82.36 o 
   1   4  16        4.32       62.19     53.56 o 
   2   4  16      356.33      348.22    101.68 o 
  -7   5  16        0.38       80.19     39.29 o 
  -6   5  16      427.45      262.72     52.12 o 
  -5   5  16       90.70       66.30     39.22 o 
  -4   5  16       63.93       78.91     35.27 o 
  -3   5  16     2408.97     2458.62    103.80 o 
  -2   5  16     2576.98     2873.38    178.19 o 
  -1   5  16      180.88       90.78     39.50 o 
   0   5  16      110.19      140.98     52.46 o 
   1   5  16     1731.48     2028.88    164.19 o 
   2   5  16      724.11      747.28    135.81 o 
   3   5  16       64.82       45.96     70.34 o 
  -7   6  16      264.07      179.47     48.01 o 
  -6   6  16      444.74      385.89     68.55 o 
  -5   6  16        0.81       43.74     35.77 o 
  -4   6  16       81.29       58.37     31.38 o 
  -3   6  16      194.27      172.07     28.27 o 
  -2   6  16      403.62      395.39     71.47 o 
  -1   6  16        9.21      -17.72     36.25 o 
   0   6  16      180.33      147.24     63.95 o 
   1   6  16       43.00      105.78     57.71 o 
   2   6  16      170.93      104.47     91.93 o 
   3   6  16       72.37      192.91     91.93 o 
  -7   7  16        9.48       85.00     44.05 o 
  -6   7  16      114.00      201.30     54.62 o 
  -5   7  16       48.24       49.29     30.43 o 
  -4   7  16      370.97      397.98     73.28 o 
  -3   7  16      103.35      100.55     29.97 o 
  -2   7  16      323.17      281.84     42.24 o 
  -1   7  16      202.99      254.08     62.19 o 
   0   7  16       69.49       80.93     42.53 o 
   1   7  16       47.59       13.81     51.00 o 
   2   7  16      158.22       86.74    106.90 o 
   3   7  16       65.63      105.86     65.46 o 
  -6   8  16       42.70       76.31     42.46 o 
  -5   8  16       97.83       58.74     41.88 o 
  -4   8  16      183.35      194.45     46.34 o 
  -3   8  16      303.94      305.54     31.49 o 
  -2   8  16      335.69      286.16     31.56 o 
  -1   8  16       51.23       65.90     25.77 o 
   0   8  16       72.11       76.04     57.15 o 
   1   8  16      102.80       80.90     90.88 o 
   2   8  16      103.63       69.23     54.34 o 
   3   8  16      208.18       84.97    110.73 o 
  -6   9  16      351.96      220.52     54.89 o 
  -5   9  16     1160.02      979.90    115.47 o 
  -4   9  16       38.10       51.99     40.91 o 
  -3   9  16      652.48      594.82     63.96 o 
  -2   9  16     2608.93     2931.22    139.70 o 
  -1   9  16     2169.69     2298.25    132.99 o 
   0   9  16       85.51       70.42     34.58 o 
   1   9  16       33.33       59.22     53.57 o 
   2   9  16      375.28      459.75     96.46 o 
   3   9  16      228.31      247.93    107.95 o 
  -6  10  16     1425.97     1350.01    117.47 o 
  -5  10  16        1.19       52.68     31.97 o 
  -4  10  16      104.23       93.79     34.03 o 
  -3  10  16      590.08      673.14     63.99 o 
  -2  10  16       65.87       87.27     37.49 o 
  -1  10  16     1197.59     1156.99     90.76 o 
   0  10  16       53.80       42.30     38.70 o 
   1  10  16      106.25       55.83     49.57 o 
   2  10  16      114.29      233.54     74.78 o 
  -6  11  16      208.35      142.99     44.01 o 
  -5  11  16      215.60      164.12     45.14 o 
  -4  11  16      786.42      749.68     81.92 o 
  -3  11  16        7.46       38.63     22.78 o 
  -2  11  16     1771.40     1924.42    166.26 o 
  -1  11  16      122.13       97.82     32.09 o 
   0  11  16      495.07      332.40     57.27 o 
   1  11  16        9.56       64.36     57.55 o 
   2  11  16      155.88      196.92     64.23 o 
  -5  12  16      442.39      457.95     60.11 o 
  -4  12  16       55.60       42.83     34.02 o 
  -3  12  16      427.06      421.37     52.93 o 
  -2  12  16       84.82       55.58     31.69 o 
  -1  12  16      591.16      607.55     74.23 o 
   0  12  16       20.54      -22.93     35.59 o 
   1  12  16      295.21      293.45     73.64 o 
   2  12  16       87.60       96.54     39.73 o 
  -5  13  16        0.34       43.38     35.50 o 
  -4  13  16      629.57      584.37    104.81 o 
  -3  13  16      246.62      218.46     34.04 o 
  -2  13  16        7.34       55.90     37.29 o 
  -1  13  16      710.19      919.38     91.57 o 
   0  13  16     1371.41     1727.14    203.05 o 
   1  13  16        3.68       76.66    100.64 o 
  -4  14  16      194.81      145.22     40.57 o 
  -3  14  16      700.05      692.41     92.00 o 
  -2  14  16      193.20      146.36     43.24 o 
  -1  14  16      419.18      473.17     51.33 o 
   0  14  16        1.12       47.86     57.53 o 
   1  14  16      370.72      374.19     86.95 o 
  -4  15  16      726.63      783.50     84.85 o 
  -3  15  16      120.90      128.75     61.86 o 
  -2  15  16       50.14       74.30     46.24 o 
  -1  15  16      792.46      846.99     95.77 o 
   0  15  16      867.59      991.83    102.91 o 
  -3  16  16      386.92      314.24     70.21 o 
  -2  16  16        1.26       54.14     41.41 o 
  -1  16  16      168.99      147.09     38.02 o 
  -7   1  17      908.00      750.19    107.06 o 
  -6   1  17       48.54       83.08     27.12 o 
  -5   1  17      625.01      576.91     92.38 o 
  -4   1  17      120.35      139.89     32.13 o 
  -3   1  17        3.23       66.96     29.39 o 
  -2   1  17      241.35      166.75     52.98 o 
  -1   1  17     1076.39     1058.08    120.05 o 
   0   1  17      599.85      509.87     83.50 o 
   1   1  17      281.89      275.46     56.47 o 
   2   1  17      777.80      999.39    139.29 o 
  -7   2  17       28.44      165.32     54.47 o 
  -6   2  17      931.54      765.49     86.05 o 
  -5   2  17      551.19      484.70     79.62 o 
  -4   2  17      431.18      408.00     84.77 o 
  -3   2  17     3759.04     3867.22    135.28 o 
  -2   2  17     2907.43     3010.43    161.35 o 
  -1   2  17        1.24       84.96     31.56 o 
   0   2  17      676.84      617.50     87.24 o 
   1   2  17      164.49      182.82    141.72 o 
   2   2  17      153.63      220.07    131.63 o 
  -7   3  17      464.06      245.12     61.39 o 
  -6   3  17       15.50       45.21     47.14 o 
  -5   3  17       91.56      125.08     29.07 o 
  -4   3  17      159.38      154.77     46.58 o 
  -3   3  17      120.40      157.30     46.31 o 
  -2   3  17     1163.53     1199.98    105.97 o 
  -1   3  17     1057.83     1150.32     98.63 o 
   0   3  17       39.54       52.81     29.82 o 
   1   3  17      100.46      117.18     51.66 o 
   2   3  17      554.28      603.11    138.59 o 
  -7   4  17      182.12      143.47     46.64 o 
  -6   4  17      715.04      649.79     75.82 o 
  -5   4  17       10.82       56.18     36.48 o 
  -4   4  17      266.92      173.86     41.66 o 
  -3   4  17      910.63      873.94     96.35 o 
  -2   4  17      140.08       60.43     25.22 o 
  -1   4  17      446.40      530.01     75.29 o 
   0   4  17        8.59       46.66     72.78 o 
   1   4  17      550.07      511.63     77.01 o 
   2   4  17      431.42      390.70    112.82 o 
  -7   5  17      345.59      335.43     69.46 o 
  -6   5  17       63.58      141.35     43.37 o 
  -5   5  17      481.84      416.93     77.12 o 
  -4   5  17      660.99      770.96     92.87 o 
  -3   5  17      377.60      352.98     46.51 o 
  -2   5  17     3202.28     3576.23    123.00 o 
  -1   5  17      989.74     1001.77    116.60 o 
   0   5  17     1611.65     2041.68    134.42 o 
   1   5  17      323.07      365.49     54.82 o 
   2   5  17      134.77      129.54     95.41 o 
  -6   6  17     1071.78     1015.31    100.19 o 
  -5   6  17     1153.41     1030.23    113.30 o 
  -4   6  17     7122.67     7750.90    228.78 o 
  -3   6  17        7.15       67.90     24.41 o 
  -2   6  17      350.01      204.83     51.07 o 
  -1   6  17     1666.04     1761.45    121.19 o 
   0   6  17      640.69      664.00     85.26 o 
   1   6  17      603.43      811.22    160.05 o 
   2   6  17      201.59      115.61     87.05 o 
  -6   7  17      575.56      464.89     67.42 o 
  -5   7  17     1521.83     1238.69    188.81 o 
  -4   7  17     1103.96      967.00     95.19 o 
  -3   7  17     2133.58     2089.66    106.07 o 
  -2   7  17      488.01      470.29     48.84 o 
  -1   7  17       57.39       54.48     38.92 o 
   0   7  17     3629.44     4443.57    195.92 o 
   1   7  17     1014.71     1412.69    133.48 o 
   2   7  17      137.79      181.77    130.23 o 
   3   7  17       29.34       98.89     65.46 o 
  -6   8  17        0.98       46.39     39.11 o 
  -5   8  17     1790.86     1717.86    143.14 o 
  -4   8  17     1363.92     1353.07    125.62 o 
  -3   8  17      391.25      286.05     50.13 o 
  -2   8  17      108.55       63.93     41.16 o 
  -1   8  17     3042.62     3766.69    172.57 o 
   0   8  17      295.72      343.35     57.95 o 
   1   8  17      947.19     1199.02    131.72 o 
   2   8  17        0.67      115.61     92.63 o 
  -6   9  17      107.70       75.87     35.77 o 
  -5   9  17      549.00      621.21     74.39 o 
  -4   9  17      321.91      274.87     50.28 o 
  -3   9  17      299.57      232.13     48.23 o 
  -2   9  17      129.27      139.39     43.12 o 
  -1   9  17       45.62       48.41     29.97 o 
   0   9  17      874.79      931.07    100.97 o 
   1   9  17        0.54       78.23    123.62 o 
   2   9  17      353.51      446.54     83.15 o 
  -6  10  17      428.35      383.15     58.76 o 
  -5  10  17       72.21       51.95     31.75 o 
  -4  10  17      108.22       82.63     29.13 o 
  -3  10  17     1445.09     1526.58    105.76 o 
  -2  10  17      998.94     1080.42     93.12 o 
  -1  10  17      335.10      312.78     61.52 o 
   0  10  17        3.77       51.65     39.20 o 
   1  10  17      585.67      794.61     96.40 o 
   2  10  17        1.87      139.16     71.89 o 
  -5  11  17       63.99       87.50     40.80 o 
  -4  11  17      456.10      306.66     62.09 o 
  -3  11  17      134.91      168.14     50.83 o 
  -2  11  17     1415.36     1703.23    167.60 o 
  -1  11  17      712.56      799.96     86.84 o 
   0  11  17       62.51      121.93     50.22 o 
   1  11  17       36.25      180.05     66.22 o 
   2  11  17      516.46      508.02     85.43 o 
  -5  12  17       35.74       68.67     45.31 o 
  -4  12  17        1.39       89.79     42.29 o 
  -3  12  17      596.33      556.41    106.09 o 
  -2  12  17      489.15      443.32     59.40 o 
  -1  12  17        0.08       88.44     33.46 o 
   0  12  17      508.00      529.98    121.47 o 
   1  12  17      306.09      329.36     68.47 o 
  -4  13  17      168.08      115.44     45.83 o 
  -3  13  17       55.10       69.36     44.44 o 
  -2  13  17      419.52      564.39    210.79 o 
  -1  13  17       29.00       20.56     40.03 o 
   0  13  17        8.41      142.02     62.79 o 
   1  13  17       77.20        7.40     46.50 o 
  -4  14  17       26.70      104.79     43.58 o 
  -3  14  17        7.46      151.59     57.78 o 
  -2  14  17      178.94      146.43     41.91 o 
  -1  14  17      190.40      166.11     48.42 o 
   0  14  17       82.16       77.84     53.48 o 
  -3  15  17        2.96       75.60     34.37 o 
  -2  15  17      162.04      141.34     61.02 o 
  -1  15  17      242.71      303.88     57.30 o 
  -7   0  18       47.51       16.71     68.25 o 
  -6   0  18     1134.13     1566.01    328.37 o 
  -5   0  18       65.97      102.96     34.42 o 
  -4   0  18     5182.06     5422.05    278.16 o 
  -3   0  18     1788.84     1313.27    234.76 o 
  -2   0  18        4.83        6.60     42.81 o 
  -1   0  18     3121.83     3806.95    205.41 o 
   0   0  18     3907.42     4241.30    282.75 o 
   1   0  18        2.58       89.84     64.77 o 
  -7   1  18      209.72      104.53     44.96 o 
  -6   1  18        7.33       46.63     31.16 o 
  -5   1  18     2534.58     2677.19    183.71 o 
  -4   1  18      214.29      188.69     55.89 o 
  -3   1  18      408.34      427.98     57.26 o 
  -2   1  18     1568.34     1724.35    151.40 o 
  -1   1  18     1651.02     1990.50     95.65 o 
   0   1  18     1008.22     1044.00    181.62 o 
   1   1  18     1915.13     1989.51    128.47 o 
  -7   2  18       87.10      147.20     47.23 o 
  -6   2  18     1186.39     1120.63    122.74 o 
  -5   2  18      153.98       99.28     40.01 o 
  -4   2  18     2233.91     2329.06    138.77 o 
  -3   2  18      144.71       77.94     28.98 o 
  -2   2  18     1428.13     1535.77    138.22 o 
  -1   2  18      220.87      243.03     58.21 o 
   0   2  18     1408.67     1475.33    116.21 o 
   1   2  18       77.34       -3.58     59.20 o 
   2   2  18       80.80      154.61     80.79 o 
  -7   3  18     1114.69     1136.95    135.07 o 
  -6   3  18      180.14      194.10     53.50 o 
  -5   3  18     1300.16     1195.42    116.06 o 
  -4   3  18      289.97      221.95     46.67 o 
  -3   3  18     4873.76     5209.19    154.67 o 
  -2   3  18        0.15       41.62     33.57 o 
  -1   3  18     1162.01     1166.82    173.46 o 
   0   3  18        2.28       68.05     36.19 o 
   1   3  18       99.46       25.37     37.60 o 
   2   3  18      213.59      284.84    119.79 o 
  -6   4  18       38.65       36.99     35.21 o 
  -5   4  18       25.17       54.10     36.04 o 
  -4   4  18        2.10       35.64     37.56 o 
  -3   4  18     1337.25     1664.03    110.57 o 
  -2   4  18     1440.78     1654.10    144.56 o 
  -1   4  18      243.64      196.62     61.34 o 
   0   4  18       11.53       28.72     19.24 o 
   1   4  18     1379.36     1393.90    210.32 o 
   2   4  18      668.12      862.88    141.38 o 
  -6   5  18      134.03      221.27     50.13 o 
  -5   5  18      246.69      133.48     39.52 o 
  -4   5  18     2157.69     2162.40    137.31 o 
  -3   5  18     1108.84     1170.71     91.75 o 
  -2   5  18        7.23       76.82     41.35 o 
  -1   5  18       30.90       25.06     49.90 o 
   0   5  18      324.00      545.20     68.40 o 
   1   5  18       62.59      137.89     98.89 o 
   2   5  18      596.08      646.29    152.52 o 
  -6   6  18       94.06       80.04     46.94 o 
  -5   6  18       10.61       -4.07     34.80 o 
  -4   6  18       55.07      121.46     41.70 o 
  -3   6  18      207.04      202.75     52.28 o 
  -2   6  18     1221.22     1243.53    118.94 o 
  -1   6  18      759.90      652.98    114.14 o 
   0   6  18      292.52      180.33     54.79 o 
   1   6  18      260.33      162.27     65.46 o 
   2   6  18       17.21       25.77     87.05 o 
  -6   7  18      155.59       93.02     43.88 o 
  -5   7  18        0.02      115.35     46.69 o 
  -4   7  18       12.66       78.79     40.98 o 
  -3   7  18       24.82       67.60     35.58 o 
  -2   7  18      419.59      407.05     57.80 o 
  -1   7  18      237.07      253.65     61.24 o 
   0   7  18       69.40       91.20     40.22 o 
   1   7  18        1.04       65.92     61.08 o 
   2   7  18      153.11       94.02     57.80 o 
  -6   8  18       10.58      106.23     46.54 o 
  -5   8  18       14.30       32.10     29.96 o 
  -4   8  18      182.58      135.66     41.26 o 
  -3   8  18      223.79      220.15     35.57 o 
  -2   8  18      198.14      171.98     43.53 o 
  -1   8  18      197.49      181.89     52.23 o 
   0   8  18       96.46      105.03     40.18 o 
   1   8  18       49.76      163.86     79.21 o 
   2   8  18      116.27       -8.36     91.93 o 
  -6   9  18      461.79      371.26    124.93 o 
  -5   9  18      124.88      180.70     46.28 o 
  -4   9  18       51.94       72.09     32.37 o 
  -3   9  18      797.86      798.82     77.60 o 
  -2   9  18      103.41      117.24     39.54 o 
  -1   9  18      247.86      338.33     54.27 o 
   0   9  18        3.46       38.20     31.21 o 
   1   9  18      172.91      238.06     82.64 o 
   2   9  18       16.96       87.75     50.14 o 
  -5  10  18       84.24      103.37     44.74 o 
  -4  10  18      331.23      338.59     70.12 o 
  -3  10  18        8.22       75.95     54.16 o 
  -2  10  18     1745.61     1868.76    117.16 o 
  -1  10  18      670.35      742.48     80.07 o 
   0  10  18        2.23       18.31     57.73 o 
   1  10  18      195.35      192.73     61.30 o 
  -5  11  18       14.72       66.67     41.26 o 
  -4  11  18        4.59       11.81     29.74 o 
  -3  11  18      566.97      649.05     86.11 o 
  -2  11  18       20.51       86.33     34.78 o 
  -1  11  18      658.58      723.93    101.83 o 
   0  11  18       37.20       93.18     47.05 o 
   1  11  18      466.28      371.73     64.91 o 
  -4  12  18      371.71      361.25     53.66 o 
  -3  12  18        2.02       71.32     51.44 o 
  -2  12  18      209.68      130.47     65.84 o 
  -1  12  18       44.97      103.02     36.41 o 
   0  12  18       91.21       65.90     61.23 o 
  -4  13  18      211.44      276.44     47.38 o 
  -3  13  18      152.58       89.43     55.56 o 
  -2  13  18      167.32      134.47     46.57 o 
  -1  13  18      625.26      603.46     66.64 o 
   0  13  18        1.76       70.38     44.91 o 
  -3  14  18       67.25       37.14     47.04 o 
  -2  14  18        4.19       51.48     38.04 o 
  -1  14  18      411.52      525.74     80.32 o 
  -6   1  19      224.18      177.23     43.65 o 
  -5   1  19        1.49       78.21     38.18 o 
  -4   1  19       15.40       75.51     37.98 o 
  -3   1  19     1859.01     1817.55    129.96 o 
  -2   1  19     1684.84     1741.51     90.45 o 
  -1   1  19       41.04      112.52     59.50 o 
   0   1  19       83.74      115.83     47.15 o 
   1   1  19       73.58       90.99     49.27 o 
  -6   2  19       18.76      134.67     45.48 o 
  -5   2  19       80.30       99.76     42.82 o 
  -4   2  19      580.55      764.37     75.45 o 
  -3   2  19      736.50      813.23     73.02 o 
  -2   2  19      118.72       65.14     39.20 o 
  -1   2  19       17.15       58.56     32.89 o 
   0   2  19       11.21      -23.33     50.39 o 
   1   2  19      493.91      378.33     75.11 o 
  -6   3  19      123.19       79.03     37.89 o 
  -5   3  19       56.85       68.23     33.29 o 
  -4   3  19      161.81      153.54     40.84 o 
  -3   3  19     3425.02     3718.86    284.24 o 
  -2   3  19     2119.66     2220.40    131.02 o 
  -1   3  19       87.90       75.69     40.56 o 
   0   3  19      428.27      306.54    190.48 o 
   1   3  19      750.62      447.11    111.43 o 
  -6   4  19        6.28       73.87     34.38 o 
  -5   4  19        0.38       46.80     41.68 o 
  -4   4  19      707.70      717.40    117.83 o 
  -3   4  19      151.92      111.86     40.54 o 
  -2   4  19      646.53      694.04    128.84 o 
  -1   4  19       46.68       62.18     36.82 o 
   0   4  19      274.66      262.21     59.59 o 
   1   4  19       34.74       79.39     80.09 o 
   2   4  19      581.71      486.11    119.09 o 
  -6   5  19     1060.73      992.62     97.33 o 
  -5   5  19      183.54      167.62     44.40 o 
  -4   5  19     1016.23     1025.12     90.02 o 
  -3   5  19       47.34       58.87     36.30 o 
  -2   5  19       38.14       58.35     41.85 o 
  -1   5  19     1001.68     1067.35    104.02 o 
   0   5  19       98.43       97.89     38.48 o 
   1   5  19      422.47      371.90    114.91 o 
   2   5  19        1.05      127.45     98.89 o 
  -6   6  19      801.69      922.92    122.84 o 
  -5   6  19     1395.46     1480.13    151.86 o 
  -4   6  19      512.55      386.77     62.69 o 
  -3   6  19      395.14      398.75    117.51 o 
  -2   6  19     1410.62     1492.40    138.86 o 
  -1   6  19      131.00      140.47     48.66 o 
   0   6  19     1368.56     1700.50    110.10 o 
   1   6  19      326.42      370.50    120.48 o 
   2   6  19      142.16      228.43    107.25 o 
  -6   7  19      163.94      174.63     52.56 o 
  -5   7  19     1041.90      881.65     97.81 o 
  -4   7  19     1508.96     1573.43    167.42 o 
  -3   7  19      109.36      107.37     32.65 o 
  -2   7  19       52.37      101.76     39.30 o 
  -1   7  19     2672.39     3040.55    229.55 o 
   0   7  19      445.34      429.03     90.91 o 
   1   7  19       86.79      105.16     89.14 o 
   2   7  19       23.77      106.55     90.54 o 
  -5   8  19      827.97      808.14    107.76 o 
  -4   8  19       13.79       87.32     45.67 o 
  -3   8  19       22.60       85.22     36.02 o 
  -2   8  19      316.27      427.55    122.44 o 
  -1   8  19      417.11      386.27     83.94 o 
   0   8  19     1429.15     1727.92    142.15 o 
   1   8  19       13.33      -50.14     93.32 o 
  -5   9  19      641.82      576.54     80.09 o 
  -4   9  19       99.54      151.58     45.89 o 
  -3   9  19      851.56      877.60     88.43 o 
  -2   9  19        1.35       44.93     31.11 o 
  -1   9  19     1386.77     1240.18    134.62 o 
   0   9  19      212.05      351.82     92.39 o 
   1   9  19       56.34      178.47     72.27 o 
  -5  10  19       90.42       55.95     38.62 o 
  -4  10  19      581.40      602.20     73.39 o 
  -3  10  19      258.62      186.40     60.79 o 
  -2  10  19      147.79      164.21     32.14 o 
  -1  10  19       34.33       92.69     34.34 o 
   0  10  19      315.00      365.80     90.08 o 
   1  10  19       78.59      113.99     50.77 o 
  -4  11  19        1.98       82.98     40.93 o 
  -3  11  19     1481.03     1543.40    137.15 o 
  -2  11  19      756.47      963.89    122.74 o 
  -1  11  19        1.35       46.91     37.27 o 
   0  11  19       76.89      152.74     53.46 o 
  -4  12  19      952.29      945.04     95.63 o 
  -3  12  19       49.16       91.30     54.73 o 
  -2  12  19      781.69      845.47     90.56 o 
  -1  12  19      123.66       77.89     43.69 o 
   0  12  19      134.87      140.19     82.35 o 
  -3  13  19      251.71      257.88     73.16 o 
  -2  13  19       42.24       98.12     38.21 o 
  -1  13  19        6.35       70.57     32.51 o 
  -6   0  20      422.19      332.94     92.68 o 
  -5   0  20      839.63      672.77    124.22 o 
  -4   0  20        3.39       19.68     51.16 o 
  -3   0  20      118.36      231.03     83.57 o 
  -2   0  20     3041.87     3519.49    423.43 o 
  -1   0  20     1359.69     1394.27    185.95 o 
   0   0  20      413.66      527.90    225.65 o 
   1   0  20      464.73      341.95     91.93 o 
  -6   1  20     1161.70     1099.66    147.91 o 
  -5   1  20       17.58       71.45     35.38 o 
  -4   1  20     1323.41     1406.90    153.50 o 
  -3   1  20       45.54       77.91     30.16 o 
  -2   1  20      428.34      529.85     67.56 o 
  -1   1  20      906.57     1034.52    158.95 o 
   0   1  20      535.25      774.87    102.03 o 
   1   1  20       13.87       71.01     88.45 o 
  -6   2  20      129.84      160.79     38.65 o 
  -5   2  20     2034.71     2149.35    132.08 o 
  -4   2  20        0.24       83.02     46.97 o 
  -3   2  20      892.30      973.27    116.50 o 
  -2   2  20      420.30      437.39     74.45 o 
  -1   2  20     1158.80     1278.62    162.97 o 
   0   2  20      210.86      190.36    100.64 o 
   1   2  20      183.21       11.84     69.64 o 
  -6   3  20      507.83      571.80    103.94 o 
  -5   3  20        1.22       70.09     37.73 o 
  -4   3  20      588.37      547.17     71.29 o 
  -3   3  20      713.35      708.13     78.71 o 
  -2   3  20     1837.01     1997.88    168.36 o 
  -1   3  20      318.73      291.01     60.92 o 
   0   3  20      263.00      220.71     67.31 o 
   1   3  20      627.74      571.77    171.32 o 
  -6   4  20        9.02       69.19     44.63 o 
  -5   4  20       74.43      114.00     49.06 o 
  -4   4  20      781.54      816.33     99.61 o 
  -3   4  20     2297.63     2416.42    147.87 o 
  -2   4  20      802.23      744.14     84.09 o 
  -1   4  20      241.16      328.41     87.73 o 
   0   4  20      504.45      773.66    123.50 o 
   1   4  20       62.63       17.41     78.00 o 
  -6   5  20       26.50       55.75     34.24 o 
  -5   5  20       48.03       44.72     32.06 o 
  -4   5  20       93.77      145.46     44.68 o 
  -3   5  20      185.32      162.92     38.72 o 
  -2   5  20      335.98      227.94     68.57 o 
  -1   5  20        8.71       48.05     38.88 o 
   0   5  20      356.19      413.05    160.18 o 
   1   5  20      676.89      656.04    164.36 o 
  -5   6  20      157.54       98.78     34.49 o 
  -4   6  20      450.53      334.82     52.95 o 
  -3   6  20      120.75       63.41     39.17 o 
  -2   6  20        2.23      -30.44     44.94 o 
  -1   6  20       71.70       66.22     42.27 o 
   0   6  20      227.36      151.47     47.25 o 
   1   6  20      131.58      163.66     94.02 o 
  -5   7  20       34.02        8.36     44.70 o 
  -4   7  20       89.07       90.77     41.02 o 
  -3   7  20       12.54       12.89     60.49 o 
  -2   7  20      143.84      134.83     28.32 o 
  -1   7  20       32.80       30.93     42.98 o 
   0   7  20       38.42       92.22     67.37 o 
   1   7  20        2.47      155.31    104.47 o 
  -5   8  20       12.73       74.91     44.77 o 
  -4   8  20        5.67       24.36     28.28 o 
  -3   8  20      370.14      307.06     81.73 o 
  -2   8  20      439.18      511.35     70.80 o 
  -1   8  20       45.02      121.74     45.05 o 
   0   8  20        7.84       11.76     53.71 o 
   1   8  20        1.96      134.41    105.16 o 
  -5   9  20        1.16       31.06     44.46 o 
  -4   9  20      311.72      235.40     85.85 o 
  -3   9  20       78.84       73.49     49.00 o 
  -2   9  20      515.10      439.31     57.46 o 
  -1   9  20      768.14      757.83     78.31 o 
   0   9  20       13.57       69.11     63.88 o 
  -4  10  20      158.53      143.61     52.24 o 
  -3  10  20     1368.86     1473.34    135.58 o 
  -2  10  20       67.26      138.47     37.69 o 
  -1  10  20      163.74      143.26     46.54 o 
   0  10  20      125.52      189.46    117.70 o 
  -4  11  20      404.35      373.52     97.06 o 
  -3  11  20        0.19       57.53     41.59 o 
  -2  11  20      404.20      335.99     71.92 o 
  -1  11  20       12.90      107.19     45.23 o 
  -2  12  20      277.59      240.13     55.24 o 
  -6   1  21        4.83      107.65     37.49 o 
  -5   1  21       89.89       96.00     46.17 o 
  -4   1  21      160.22      239.41     66.65 o 
  -3   1  21      250.37      175.33     47.04 o 
  -2   1  21       46.05       77.72     31.22 o 
  -1   1  21       93.73      118.13     83.31 o 
   0   1  21       96.79      105.04     54.13 o 
   1   1  21       17.23      160.18    113.52 o 
  -6   2  21       31.97      116.25     51.85 o 
  -5   2  21      286.81      189.87     55.53 o 
  -4   2  21        2.38       72.09     48.38 o 
  -3   2  21     1486.61     1371.94    195.87 o 
  -2   2  21     1007.76     1113.23    109.17 o 
  -1   2  21       50.35       62.76     48.47 o 
   0   2  21      118.63      109.47     64.75 o 
   1   2  21      364.43      429.00    114.22 o 
  -5   3  21      291.56      345.43    100.22 o 
  -4   3  21      635.17      543.63     65.49 o 
  -3   3  21      207.01      235.68     61.00 o 
  -2   3  21        1.62      123.73     85.47 o 
  -1   3  21      108.16      169.73     90.88 o 
   0   3  21      185.99      193.93     70.87 o 
   1   3  21      117.43      124.66     90.54 o 
  -5   4  21       11.98       82.02     33.14 o 
  -4   4  21        1.37       22.51     29.05 o 
  -3   4  21      383.18      368.05    110.72 o 
  -2   4  21      113.41       77.43     48.66 o 
  -1   4  21        0.44       90.78    124.66 o 
   0   4  21      303.31      402.54     84.59 o 
   1   4  21      388.82      486.11    132.32 o 
  -5   5  21      158.65      243.26     63.93 o 
  -4   5  21      596.91      486.42     64.25 o 
  -3   5  21      116.47       73.29     36.97 o 
  -2   5  21     1068.61     1176.78    104.81 o 
  -1   5  21      202.62      218.77     64.14 o 
   0   5  21      181.09      184.56    107.95 o 
   1   5  21       15.11        3.48     47.36 o 
  -5   6  21      589.53      443.02     95.62 o 
  -4   6  21      533.54      591.80    119.50 o 
  -3   6  21      291.37      222.91     67.91 o 
  -2   6  21       79.63      116.43     52.93 o 
  -1   6  21     2345.36     2536.68    239.07 o 
   0   6  21      170.65      133.02    136.50 o 
  -5   7  21      864.76      747.45     86.81 o 
  -4   7  21      122.48      113.90     62.14 o 
  -3   7  21      116.26      114.48     49.35 o 
  -2   7  21     2689.45     3199.46    333.13 o 
  -1   7  21      238.18      323.96    136.27 o 
   0   7  21      468.07      449.90    135.11 o 
  -4   8  21      177.44      117.30     44.74 o 
  -3   8  21      425.72      552.94    114.24 o 
  -2   8  21       37.34      100.64     62.42 o 
  -1   8  21     1090.65     1320.35    114.55 o 
   0   8  21       71.10       16.02     68.95 o 
  -4   9  21       27.79      100.27     58.07 o 
  -3   9  21       25.38       56.13     56.37 o 
  -2   9  21       86.38       68.82     27.13 o 
  -1   9  21      296.97      331.37     81.20 o 
  -3  10  21      334.42      298.38     71.01 o 
  -2  10  21      108.15      110.47     57.10 o 
  -5   0  22      159.22      127.87     67.81 o 
  -4   0  22       42.87      195.73     86.40 o 
  -3   0  22      168.43      162.90     66.95 o 
  -2   0  22      176.67      -11.14     62.68 o 
  -1   0  22       65.51      112.13    119.79 o 
   0   0  22       36.46      142.77     93.32 o 
  -5   1  22      540.13      411.72     59.75 o 
  -4   1  22        1.42       75.69     39.29 o 
  -3   1  22        1.73       85.30     39.42 o 
  -2   1  22     1447.73     1735.02    178.98 o 
  -1   1  22     1573.37     1546.95    180.53 o 
   0   1  22        0.58       37.28     44.53 o 
  -5   2  22      181.88      133.25     62.02 o 
  -4   2  22      930.33     1061.59    130.78 o 
  -3   2  22      388.04      450.66     93.09 o 
  -2   2  22      473.30      424.84     70.35 o 
  -1   2  22      584.84      584.31    121.18 o 
   0   2  22      434.96      255.33     77.94 o 
  -5   3  22      815.39     1070.47    107.26 o 
  -4   3  22       48.04      144.61     47.91 o 
  -3   3  22      659.98      733.61    117.62 o 
  -2   3  22       30.60        9.53     47.64 o 
  -1   3  22       12.84       86.74     63.16 o 
   0   3  22      468.91      739.97    173.76 o 
  -5   4  22      405.01      160.84     55.63 o 
  -4   4  22      238.40      138.04     57.06 o 
  -3   4  22      394.97      450.52     92.01 o 
  -2   4  22       24.72       47.78     47.55 o 
  -1   4  22      403.53      431.57     92.17 o 
   0   4  22       28.99       44.98     66.83 o 
  -4   5  22      522.35      378.92     94.78 o 
  -3   5  22      376.26      418.15     80.40 o 
  -2   5  22      122.85      114.77     51.05 o 
  -1   5  22      284.86      529.09    112.53 o 
   0   5  22      573.40      617.74    150.43 o 
  -4   6  22      214.36      165.02     63.23 o 
  -3   6  22       10.48       81.74     54.23 o 
  -2   6  22       32.35       59.06     35.77 o 
  -1   6  22        0.08       83.52     66.43 o 
  -4   7  22       60.00       59.62     33.68 o 
  -3   7  22        0.26       96.39     53.72 o 
  -2   7  22      162.17       61.49     35.28 o 
  -1   7  22      149.94      102.87     53.16 o 
  -3   8  22       26.49      173.84     59.61 o 
  -2   8  22       26.12       59.45     39.71 o 
  -4   1  23       77.43       69.21     40.81 o 
  -3   1  23      356.69      395.77     83.39 o 
  -2   1  23      158.71       84.56     45.34 o 
  -1   1  23       40.53       71.62     48.40 o 
  -4   2  23      454.24      448.47     87.96 o 
  -3   2  23      285.88      299.85     75.61 o 
  -2   2  23       21.25      128.36     73.41 o 
  -1   2  23      394.59      404.17     98.55 o 
  -4   3  23       24.27       78.06     37.97 o 
  -3   3  23      214.36      128.23     46.18 o 
  -2   3  23       36.46      101.50     57.03 o 
  -1   3  23       24.11       81.98     87.40 o 
  -4   4  23      449.52      405.04    120.42 o 
  -3   4  23       91.90      184.65     64.15 o 
  -2   4  23       37.54       33.04     62.12 o 
  -1   4  23        3.84      147.04     73.25 o 
  -3   5  23      185.26      180.09     54.96 o 
  -2   5  23       75.19      205.14     68.90 o 
                                                 
